# Supplementary material for: Comparative Metabolic Analysis Reveals a Metabolic Switch in Mature, Hydrated, and Germinated Pollen in Arabidopsis thaliana
Source: Front Plant Sci. 2022 May 18;13:836665. doi: 10.3389/fpls.2022.836665 (PMC9158543; doi:10.3389/fpls.2022.836665)
Supplement: Supplementary file 1 [file Table_1.XLSX]

## Sheet: Supplmental Table S1
Supplmental Table S1: Differentially accumulated metabolites in mature, hydrated, and germinated pollen.xlsx
Footnote:
The sub-set of features that showed significant differences were annotated using Mummichog 1.0/2.0 algorithm. Retention time was not involved in the analysis.
Query.Mass: input m/z value
Matched.Form: matched form of derivative
Mass.Diff: mass difference between m/z feature and matched compound
Matched.Compound: matched KEGG compound
Name: name of the matched KEGG compound

## Sheet: Mature vs Hydr Up in Hydr 
Query.Mass	Matched.Form	Mass.Diff	Matched.Compound	Name
179.056	M-H[-]	0.000228351	C00031	D-Glucose
175.119	M+H[1+]	0.000127821	C00062	L-Arginine
194.049	M+HCOO[-]	0.000655709	C00073	L-Methionine
188.07	M-NH3+H[1+]	0.000504105	C00078	L-Tryptophan
341.109	M-H[-]	0.000464921	C00089	Sucrose
179.056	M-H[-]	0.000226467	C00095	D-Fructose
138.055	M+H[1+]	9.50602e-05	C00108	2-Aminobenzoic acid
114.092	M-H2O+H[1+]	0.000274868	C00123	L-Leucine
180.087	M+H[1+]	7.10022e-05	C00329	Glucosamine
104.071	M+H[1+]	0.000344996	C00334	Gamma-Aminobutyric acid
303.05	M+H[1+]	4.91408e-05	C00389	Quercetin
505.176	M+H[1+]	0.000151443	C00492	Raffinose
169.05	M+H[1+]	6.47892e-05	C00544	Homogentisic acid
287.055	M+H[1+]	6.54812e-05	C01514	Luteolin/Kaempferol
685.24	M+H2O+H[1+]	0.000134873	C01613	Stachyose
449.108	M+H[1+]	0.000252051	C01750	Quercitrin
465.103	M+H[1+]	0.000257429	C05623	Quercetin 3-glucoside
609.148	M-H[-]	0.00139647	C19796	Quercetin 3-O-rhamnoside 7-O-glucoside

## Sheet: Mature vs Hydr Down in Hydr
Query.Mass	Matched.Form	Mass.Diff	Matched.Compound	Name
346.057	M-H[-]	0.000762128	C00020	Adenosine monophosphate
322.045	M-H[-]	0.000535516	C00055	Cytidine monophosphate
171.007	M-H[-]	0.000301935	C00093	Glycerol 3-phosphate
113.035	M+H[1+]	0.000276151	C00106	Uracil
364.065	M+H[1+]	0.000104572	C00144	Guanosine monophosphate
134.047	M-H[-]	0.000271282	C00147	Adenine
191.02	M-H[-]	0.000343857	C00158	Citric acid
163.04	M-H[-]	0.000262345	C00166	Phenylpyruvic acid
217.032	M+Na[1+]	3.91408e-05	C00191	D-Glucuronic acid
268.104	M+H[1+]	1.96042e-05	C00212	Adenosine
152.057	M+H[1+]	9.37262e-05	C00242	Guanine
191.02	M-H[-]	0.000343857	C00311	Citric acid
143.034	M-H2O+H[1+]	1.01672e-05	C00322	3-Fumarylpyruvate/Oxoadipic acid
175.058	M+Na[1+]	0.000110039	C00379	D-Xylitol
284.099	M+H[1+]	2.50178e-05	C00387	Guanosine
244.093	M+H[1+]	0.000213533	C00475	Cytidine
157.05	M-H2O+H[1+]	0.000200103	C00493	Shikimic acid
351.218	M-H[-]	0.000492333	C00584	Prostaglandin E2
154.05	M+H[1+]	0.000150438	C00632	3-Hydroxyanthranilic acid
258.11	M+H[1+]	2.03558e-05	C00670	Glycerophosphocholine
198.053	M+Na[1+]	0.000264996	C00954	Indoleacetic acid
293.211	M+H[1+]	9.64668e-05	C01226	12-OPDA
214.049	M-H[-]	0.00038277	C01233	Glycerylphosphorylethanolamine
141.055	M+K[1+]	0.000174725	C00576	Betaine aldehyde
271.062	M-H2O-H[-]	0.000648287	C03648	cis-3 and trans-2-Hexenyl propionate
365.05	M-H[-]	0.000688143	C04734	Phosphoribosyl formamidocarboxamide
736.307	M+H[1+]	0.000606467	C18073	N1,N5-Tri-di(hydroxyferuloyl)-N10-sinapoyl-spermidine

## Sheet: Hydr vs Germ Up in Germ
Query.Mass	Matched.Form	Mass.Diff	Matched.Compound	Name
341.11	M-H[-]	0.000604921	C00089	Sucrose
505.176	M+H[1+]	0.000151443	C00492	Raffinose
273.076	M+H[1+]	0.000120039	C00509	Naringenin
704.283	M-H2O-H[-]	0.00345375	C02090	Trypanothione
865.314	M+H[1+]	0.000693533	C02463	Precorrin 2
720.279	M-H[-]	0.00143647	C18072	N1,N5,N10-Tri-(hydroxyferuloyl)-spermidine
736.307	M+H[1+]	0.000606467	C18073	N1,N5-Tri-di(hydroxyferuloyl)-N10-sinapoyl-spermidine

## Sheet: Hydr vs Germ Down in Germ
Query.Mass	Matched.Form	Mass.Diff	Matched.Compound	Name
346.056	M-H[-]	0.000562128	C00020	Adenosine monophosphate
191.02	M+HCOO[-]	0.000901698	C00026	Oxoglutaric acid
322.045	M-H[-]	0.000535516	C00055	Cytidine monophosphate
205.097	M+H[1+]	0.000135895	C00078	L-Tryptophan
166.086	M+H[1+]	0.000134932	C00079	L-Phenylalanine
182.081	M+H[1+]	8.03102e-05	C00082	L-Tyrosine
171.007	M-H[-]	0.000301935	C00093	Glycerol 3-phosphate
243.026	M-H2O+H[1+]	2.35332e-05	C00103	Glucose 1-phosphate
111.02	M-H[-]	0.000259085	C00106	Uracil
138.055	M+H[1+]	0.00015506	C00108	2-Aminobenzoic acid
185.022	M+Cl[-]	0.00054657	C00121	D-Ribose
364.065	M+H[1+]	0.000104572	C00144	Guanosine monophosphate
136.062	M+H[1+]	0.000128348	C00147	Adenine
185.022	M+Cl[-]	0.00055657	C00181	D-Xylose
193.035	M-H[-]	0.000113793	C00470	Pectic acid
268.104	M+H[1+]	1.96042e-05	C00212	Adenosine
245.077	M+H[1+]	1.74072e-05	C00299	Uridine
104.071	M+H[1+]	0.000344996	C00334	Gamma-Aminobutyric acid
260.053	M+H[1+]	9.40777e-06	C00352	Glucosamine 6-phosphate
284.099	M+H[1+]	1.49822e-05	C00387	Guanosine
303.05	M+H[1+]	4.91408e-05	C00389	Quercetin
244.093	M+H[1+]	0.000213533	C00475	Cytidine
245.043	M+Na-2H[-]	0.00022944	C00482	Sinapic acid
141.055	M+K[1+]	9.45222e-05	C00576	Betaine aldehyde
351.218	M-H[-]	0.000492333	C00584	Prostaglandin E2
154.05	M+H[1+]	0.000150438	C00632	3-Hydroxyanthranilic acid
302.101	M+HCOO[-]	0.000671111	C00670	Glycerophosphocholine
100.076	M-H2O+H[1+]	0.000484932	C00719	Betaine
443.294	M-H[-]	0.00109406	C00828	Vitamin K2
174.113	M-HCOOH+H[1+]	7.08742e-05	C00864	Pantothenic acid
198.053	M+Na[1+]	0.000264996	C00954	Indoleacetic acid
243.026	M-H2O+H[1+]	2.50072e-05	C01094	3a,6b,7a,12a-Tetrahydroxy-5b-cholanoic acid
135.044	M-HCOOH+H[1+]	8.47892e-05	C01179	4-Hydroxyphenylpyruvic acid
214.049	M-H[-]	0.00038277	C01233	Glycerylphosphorylethanolamine
270.118	M-HCOOK+H[1+]	0.00124647	C01304	2,5-Diamino-6-(5'-phosphoribosylamino)-4-pyrimidineone
333.06	M+HCOO[-]	0.001025	C01378	Fustin
287.055	M+H[1+]	6.54812e-05	C01514	Luteolin/Kaempferol
279.233	M-H[-]	0.000103801	C01595	Linoleic acid
449.108	M+H[1+]	0.000252051	C01750	Quercitrin
473.34	M+Na[1+]	0.000742817	C02059	Vitamin K1
143.034	M-CO2+H[1+]	5.43908e-05	C02514	3-Fumarylpyruvate/Oxoadipic acid
159.065	M+H[1+]	0.000134725	C02631	Isopropylmaleate
282.279	M-H2O+H[1+]	5.58998e-05	C02934	3-Dehydrosphinganine
365.05	M-H[-]	0.000688143	C04734	Phosphoribosyl formamidocarboxamide
289.068	M+Cl[-]	0.000757552	C05401	Galactosylglycerol
465.103	M+H[1+]	7.25708e-05	C05623	Quercetin 3-glucoside
153.102	M-CO+H[1+]	0.000225895	C05638	5-Hydroxykynurenamine
291.195	M+3H[3+]	0.000416467	C05797	Pheophytin a
227.069	M-CO+H[1+]	0.000953347	C05844	5-L-Glutamyl-taurine
163.133	M+H2O+H[1+]	9.37772e-05	C06423	Caprylic acid
364.065	M+H[1+]	0.000104572	C18239	Cyclic pyranopterin monophosphate
609.148	M-H[-]	0.00150647	C19796	Quercetin 3-O-rhamnoside 7-O-glucoside
217.032	M+Na[1+]	3.91408e-05	C00191	D-Glucuronic acid
138.055	M+H[1+]	9.50602e-05	C00108	2-Aminobenzoic acid
465.103	M+H[1+]	0.000257429	C05623	Quercetin 3-glucoside

## Sheet: Mature vs Germ Up in Germ
Query.Mass	Matched.Form	Mass.Diff	Matched.Compound	Name
203.053	M+Na[1+]	1.45828e-05	C00031	D-Glucose
341.11	M-H[-]	0.000654921	C00089	Sucrose
203.053	M+Na[1+]	2.64668e-05	C00095	D-Fructose
180.087	M+H[1+]	7.10022e-05	C00329	Glucosamine
503.163	M-H[-]	0.00131149	C00492	Raffinose
505.176	M+H[1+]	0.000151443	C05404	D-Gal alpha 1->6D-Gal alpha 1->6D-Glucose
287.055	M+H[1+]	0.000105481	C05903	Kaempferol/Luteolin
215.033	M-H[-]	0.000466467	C11434	2-C-Methyl-D-erythritol 4-phosphate
720.279	M-H[-]	0.00143647	C18072	N1,N5,N10-Tri-(hydroxyferuloyl)-spermidine
734.294	M-H[-]	0.000806467	C18073	N1,N5-Tri-di(hydroxyferuloyl)-N10-sinapoyl-spermidine
609.148	M-H[-]	0.00150647	C19796	Quercetin 3-O-rhamnoside 7-O-glucoside

## Sheet: Mature vs Germ Down in Germ
Query.Mass	Matched.Form	Mass.Diff	Matched.Compound	Name
346.057	M-H[-]	0.000762128	C00020	Adenosine monophosphate
130.05	M-H2O+H[1+]	0.000175752	C00025	L-Glutamic acid
322.045	M-H[-]	0.000535516	C00055	Cytidine monophosphate
147.077	M+H[1+]	0.000111337	C00064	L-Glutamine
205.097	M+H[1+]	0.000135895	C00078	L-Tryptophan
166.086	M+H[1+]	0.000154932	C00079	L-Phenylalanine
182.081	M+H[1+]	8.03102e-05	C00082	L-Tyrosine
259.023	M-H[-]	0.000307941	C00092	Glucose 6-phosphate
171.007	M-H[-]	0.000301935	C00093	Glycerol 3-phosphate
111.02	M-H[-]	0.000259085	C00106	Uracil
132.102	M+H[1+]	0.000204868	C00123	L-Leucine
362.052	M-H[-]	0.000997506	C00144	Guanosine monophosphate
136.062	M+H[1+]	0.000128348	C00147	Adenine
163.04	M-H[-]	0.000262345	C00166	Phenylpyruvic acid
217.032	M+Na[1+]	3.91408e-05	C00191	D-Glucuronic acid
268.104	M+H[1+]	1.96042e-05	C00212	Adenosine
152.057	M+H[1+]	9.37262e-05	C00242	Guanine
255.233	M-H[-]	0.000466199	C00249	Palmitic acid
243.063	M-H[-]	0.000280341	C00299	Uridine
191.02	M-H[-]	0.000343857	C00311	Citric acid
260.053	M+H[1+]	9.40777e-06	C00352	Glucosamine 6-phosphate
284.099	M+H[1+]	1.49822e-05	C00387	Guanosine
244.093	M+H[1+]	0.000213533	C00475	Cytidine
157.05	M-H2O+H[1+]	0.000200103	C00493	Shikimic acid
258.11	M+H[1+]	2.03558e-05	C00670	Glycerophosphocholine
281.249	M-H[-]	0.000466135	C00712	Oleic acid
445.31	M+H[1+]	0.000546995	C00828	Vitamin K2
198.053	M+Na[1+]	0.000264996	C00954	Indoleacetic acid
214.049	M-H[-]	0.00038277	C01233	Glycerylphosphorylethanolamine
267.268	M-H2O+H[1+]	1.68628e-05	C01530	Stearic acid
153.129	M-H2O-H[-]	0.000316583	C01571	Capric acid
279.233	M-H[-]	0.000316199	C01595	Linoleic acid
473.34	M+Na[1+]	0.000742817	C02059	Vitamin K1
365.05	M-H[-]	0.000688143	C04734	Phosphoribosyl formamidocarboxamide
244.093	M+H[1+]	0.000212992	C05711	gamma-Glutamyl-beta-cyanoalanine
227.202	M-H[-]	0.000406327	C06424	Myristic acid
311.296	M-H[-]	0.000695943	C06425	Arachidic acid
277.218	M-H[-]	0.000476263	C06427	Alpha-Linolenic acid
253.218	M-H[-]	0.000436263	C08362	Palmitoleic acid
153.129	M-H[-]	0.000281267	C09844	Eucalyptol
153.129	M-H[-]	0.000281269	C11389	(R)-3,7-Dimethyl-1,6-octadien-3-ol
293.211	M+H[1+]	9.64668e-05	C16324	9,10-EOT
182.081	M+H[1+]	8.35332e-05	C19712	N-Hydroxy-L-phenylalanine

## Sheet: Venn diagram
Figure 1C	Number	Compound
Metabolites only in H vs. M	18	C00544 C01750 C00158 C00334 C00073 C00062 C00389 C00322 C00576 C05623 C00584 C01226 C00632 C03648 C00108 C01514 C00379 C01613
Shared between H vs. M and G vs. M	27	C00078 C00493 C00144 C00954 C00089 C00387 C00475 C19796 C18073 C00093 C00031 C00055 C00106 C00670 C01233 C00166 C00191 C00123 C00147 C00242 C00020 C00212 C04734 C00311 C00492 C00329 C00095
Metabolites only in G vs. M	27	C16324 C00352 C08362 C05903 C09844 C00712 C00064 C00025 C06427 C05711 C02059 C11389 C00249 C00092 C06425 C00828 C06424 C00082 C19712 C05404 C00299 C01571 C18072 C01530 C01595 C00079 C11434
Figure 1D
Metabolites only in H vs. M	12	C00062 C00389 C00078 C00123 C00108 C01514 C05623 C01750 C00334 C00073 C00544 C01613
Shared between H vs. M and G vs. M	6	C00031 C00089 C00492 C19796 C00329 C00095
Metabolites only in G vs. M	5	C18072 C18073 C05903 C11434 C05404
Figure 1E
Metabolites only in H vs. M	9	C00322 C00576 C00584 C18073 C01226 C00632 C03648 C00158 C00379
Shared between H vs. M and G vs. M	18	C00191 C00493 C00144 C00147 C00242 C00954 C00387 C00475 C00020 C00212 C00093 C00055 C00106 C00670 C04734 C00311 C01233 C00166
Metabolites only in G vs. M	25	C00828 C00078 C06424 C00123 C16324 C00082 C00352 C08362 C19712 C09844 C00712 C00064 C00025 C06427 C05711 C02059 C01571 C00299 C11389 C01530 C00249 C01595 C00092 C00079 C06425
