# Supplementary material for: Comparative Metabolic Analysis Reveals a Metabolic Switch in Mature, Hydrated, and Germinated Pollen in Arabidopsis thaliana
Source: Front Plant Sci. 2022 May 18;13:836665. doi: 10.3389/fpls.2022.836665 (PMC9158543; doi:10.3389/fpls.2022.836665)
Supplement: Supplementary file 2 [file Table_2.XLSX]

## Sheet: Supplemental Table S2
Supplemental Table S2_Pathway enrichment analysis of differentially accumulated metabolites
Footnote:
The sub-set of matched KEGG compounds were subjected to pathway enrichment analysis. Hypergeometric Test was used as enrichemnt method, and Arabidopsis thaliana (thale cress) (KEGG) library was selected.
Pathway: KEGG pathway name
Total: total number of KEGG compound within each pathway
Hits: matched metabolites in each pathway
Raw p: P value
-LOG10(@p): log10 transformed P value
Impact: the impact of matched metabolite to the total metabolite in the pathway.

## Sheet: Mature vs Hydr Up in Hydr 
Pathway	Total	Hits	Raw p	#NAME?	Impact
Flavone and flavonol biosynthesis	10	5	3.5051e-08	7.4553	0.5
Galactose metabolism	27	5	9.9028e-06	5.0042	0.1561
Aminoacyl-tRNA biosynthesis	46	4	0.001805	2.7435	0
Starch and sucrose metabolism	22	3	0.0020038	2.6982	0.40761
Phenylalanine, tyrosine and tryptophan biosynthesis	22	2	0.027849	1.5552	0.09009
Glucosinolate biosynthesis	65	3	0.040941	1.3878	0
Indole alkaloid biosynthesis	4	1	0.047721	1.3213	0
Arginine and proline metabolism	34	2	0.062075	1.2071	0.10838
Flavonoid biosynthesis	47	2	0.10906	0.96232	0.00087
Tyrosine metabolism	16	1	0.17831	0.74883	0.16216
Butanoate metabolism	17	1	0.18839	0.72494	0.13636
Arginine biosynthesis	18	1	0.19836	0.70255	0.08447
Fructose and mannose metabolism	20	1	0.21794	0.66166	0.07159
Valine, leucine and isoleucine biosynthesis	22	1	0.23707	0.62512	0
Alanine, aspartate and glutamate metabolism	22	1	0.23707	0.62512	0.1295
Tryptophan metabolism	28	1	0.29185	0.53484	0.12037
Glycine, serine and threonine metabolism	33	1	0.33464	0.47542	0
Valine, leucine and isoleucine degradation	37	1	0.3671	0.43521	0
Ubiquinone and other terpenoid-quinone biosynthesis	38	1	0.37498	0.42599	0.17909
Cysteine and methionine metabolism	46	1	0.43476	0.36175	0.12832
Amino sugar and nucleotide sugar metabolism	50	1	0.46258	0.33481	0

## Sheet: Mature vs Hydr Down in Hydr
Pathway	Total	Hits	Raw p	#NAME?	Impact
Purine metabolism	63	7	8.1029e-05	4.0914	0.18818
Tryptophan metabolism	28	3	0.013023	1.8853	0.2037
Glycerophospholipid metabolism	37	3	0.027697	1.5576	0.17261
Pyrimidine metabolism	38	3	0.02971	1.5271	0.10196
Pentose and glucuronate interconversions	16	2	0.032745	1.4849	0
Citrate cycle (TCA cycle)	20	2	0.049585	1.3047	0.16079
Zeatin biosynthesis	21	2	0.054198	1.266	0
Phenylalanine, tyrosine and tryptophan biosynthesis	22	2	0.05896	1.2294	0.08859
Glyoxylate and dicarboxylate metabolism	29	2	0.095907	1.0182	0.11095
Tropane, piperidine and pyridine alkaloid biosynthesis	8	1	0.137	0.86327	0
Phenylalanine metabolism	11	1	0.18356	0.73621	0.23529
Arachidonic acid metabolism	12	1	0.19854	0.70215	0
Lysine degradation	18	1	0.28299	0.54823	0
beta-Alanine metabolism	18	1	0.28299	0.54823	0
Ascorbate and aldarate metabolism	18	1	0.28299	0.54823	0.02239
Glycerolipid metabolism	21	1	0.32193	0.49224	0.00532
Pantothenate and CoA biosynthesis	23	1	0.34675	0.45998	0
Inositol phosphate metabolism	28	1	0.40504	0.3925	0
alpha-Linolenic acid metabolism	28	1	0.40504	0.3925	0.11128
Glycine, serine and threonine metabolism	33	1	0.4583	0.33885	0.00092
Phenylpropanoid biosynthesis	46	1	0.57617	0.23945	0
Flavonoid biosynthesis	47	1	0.58413	0.23349	0.02226
Amino sugar and nucleotide sugar metabolism	50	1	0.60717	0.21669	0

## Sheet: Hydr vs Germ Up in Germ
Pathway	Total	Hits	Raw p	#NAME?	Impact
Galactose metabolism	27	2	0.0063392	2.198	0.1225
Phenylpropanoid biosynthesis	46	2	0.017904	1.7471	0.00033
Starch and sucrose metabolism	22	1	0.099527	1.0021	0.0889
Glutathione metabolism	26	1	0.11668	0.93301	0
Flavonoid biosynthesis	47	1	0.20221	0.69421	0.10333
Porphyrin and chlorophyll metabolism	48	1	0.20609	0.68593	0

## Sheet: Hydr vs Germ Down in Germ
Pathway	Total	Hits	Raw p	#NAME?	Impact
Flavone and flavonol biosynthesis	10	5	1.0619e-05	4.9739	0.5
Phenylalanine, tyrosine and tryptophan biosynthesis	22	5	0.0007991	3.0974	0.11161
Pentose and glucuronate interconversions	16	4	0.0019256	2.7154	0.15625
Tryptophan metabolism	28	4	0.015753	1.8026	0.32407
Isoquinoline alkaloid biosynthesis	6	2	0.017147	1.7658	0.5
Tyrosine metabolism	16	3	0.017366	1.7603	0.31081
Purine metabolism	63	6	0.022129	1.655	0.18818
Alanine, aspartate and glutamate metabolism	22	3	0.04107	1.3865	0.20144
Ubiquinone and other terpenoid-quinone biosynthesis	38	4	0.043653	1.36	0.02227
Pyrimidine metabolism	38	4	0.043653	1.36	0.13285
Amino sugar and nucleotide sugar metabolism	50	4	0.099649	1.0015	0.11056
Glycine, serine and threonine metabolism	33	3	0.11075	0.95566	0.00092
Butanoate metabolism	17	2	0.12112	0.91677	0.13636
beta-Alanine metabolism	18	2	0.13326	0.87531	0
Indole alkaloid biosynthesis	4	1	0.1356	0.86774	0
Linoleic acid metabolism	4	1	0.1356	0.86774	1
Glycerophospholipid metabolism	37	3	0.14299	0.84469	0.17261
Zeatin biosynthesis	21	2	0.17112	0.76669	0
Glycerolipid metabolism	21	2	0.17112	0.76669	0.00532
Taurine and hypotaurine metabolism	6	1	0.19646	0.70672	0
Pantothenate and CoA biosynthesis	23	2	0.19728	0.70492	0.12743
Aminoacyl-tRNA biosynthesis	46	3	0.22465	0.64849	0
Flavonoid biosynthesis	47	3	0.23428	0.63026	0.01298
Folate biosynthesis	27	2	0.25081	0.60065	0.04811
Galactose metabolism	27	2	0.25081	0.60065	0.05221
Tropane, piperidine and pyridine alkaloid biosynthesis	8	1	0.25311	0.59668	0
Riboflavin metabolism	11	1	0.33082	0.48041	0.06667
Phenylalanine metabolism	11	1	0.33082	0.48041	0.47059
Arachidonic acid metabolism	12	1	0.35491	0.44988	0
Sphingolipid metabolism	17	1	0.46318	0.33425	0.12019
Arginine biosynthesis	18	1	0.48259	0.31642	0
Ascorbate and aldarate metabolism	18	1	0.48259	0.31642	0.02239
Phenylpropanoid biosynthesis	46	2	0.49598	0.30453	0.0416
Pentose phosphate pathway	19	1	0.50131	0.29989	0
Fructose and mannose metabolism	20	1	0.51936	0.28453	0.00115
Citrate cycle (TCA cycle)	20	1	0.51936	0.28453	0.06066
Biosynthesis of unsaturated fatty acids	22	1	0.55357	0.25683	0
Valine, leucine and isoleucine biosynthesis	22	1	0.55357	0.25683	0.04052
Starch and sucrose metabolism	22	1	0.55357	0.25683	0.08177
Glycolysis / Gluconeogenesis	26	1	0.61497	0.21115	0
Inositol phosphate metabolism	28	1	0.64248	0.19214	0
Cyanoamino acid metabolism	29	1	0.6555	0.18343	0
Glyoxylate and dicarboxylate metabolism	29	1	0.6555	0.18343	0.04419
Glucosinolate biosynthesis	65	2	0.68654	0.16334	0
Arginine and proline metabolism	34	1	0.71395	0.14633	0
Porphyrin and chlorophyll metabolism	48	1	0.83063	0.080593	0
Fatty acid biosynthesis	56	1	0.87475	0.058114	0

## Sheet: Mature vs Germ Up in Germ
Pathway	Total	Hits	Raw p	#NAME?	Impact
Galactose metabolism	27	5	5.8283e-07	6.2345	0.12862
Starch and sucrose metabolism	22	3	0.00043352	3.363	0.40761
Flavone and flavonol biosynthesis	10	2	0.0021803	2.6615	0.35
Phenylpropanoid biosynthesis	46	2	0.043331	1.3632	0.00033
Fructose and mannose metabolism	20	1	0.13918	0.85643	0.07159
Terpenoid backbone biosynthesis	30	1	0.20194	0.69478	0.05267
Flavonoid biosynthesis	47	1	0.29916	0.52409	0.00338
Amino sugar and nucleotide sugar metabolism	50	1	0.31516	0.50147	0

## Sheet: Mature vs Germ Down in Germ
Pathway	Total	Hits	Raw p	#NAME?	Impact
Biosynthesis of unsaturated fatty acids	22	6	2.1969e-05	4.6582	0
Phenylalanine, tyrosine and tryptophan biosynthesis	22	5	0.0002955	3.5294	0.11011
Purine metabolism	63	8	0.00030228	3.5196	0.18818
Aminoacyl-tRNA biosynthesis	46	6	0.0016359	2.7862	0
Pyrimidine metabolism	38	5	0.0039862	2.3994	0.13285
Fatty acid biosynthesis	56	6	0.004561	2.3409	0.01123
Tropane, piperidine and pyridine alkaloid biosynthesis	8	2	0.020586	1.6864	0
Alanine, aspartate and glutamate metabolism	22	3	0.023816	1.6231	0.51798
Monoterpenoid biosynthesis	9	2	0.025985	1.5853	0
Phenylalanine metabolism	11	2	0.038268	1.4172	0.70588
Nitrogen metabolism	12	2	0.045088	1.3459	0
Cyanoamino acid metabolism	29	3	0.04911	1.3088	0.0339
Glyoxylate and dicarboxylate metabolism	29	3	0.04911	1.3088	0.15703
Glycerophospholipid metabolism	37	3	0.089075	1.0502	0.17261
Arginine biosynthesis	18	2	0.093724	1.0282	0.08544
Cutin, suberine and wax biosynthesis	18	2	0.093724	1.0282	0.125
Ubiquinone and other terpenoid-quinone biosynthesis	38	3	0.094817	1.0231	0
Indole alkaloid biosynthesis	4	1	0.11114	0.95413	0
Linoleic acid metabolism	4	1	0.11114	0.95413	1
Zeatin biosynthesis	21	2	0.12188	0.91408	0
Isoquinoline alkaloid biosynthesis	6	1	0.16209	0.79024	0.5
Inositol phosphate metabolism	28	2	0.19367	0.71293	0
alpha-Linolenic acid metabolism	28	2	0.19367	0.71293	0.10665
Tryptophan metabolism	28	2	0.19367	0.71293	0.32407
Glucosinolate biosynthesis	65	3	0.29073	0.53651	0
Pentose and glucuronate interconversions	16	1	0.377	0.42365	0
Tyrosine metabolism	16	1	0.377	0.42365	0.10811
Butanoate metabolism	17	1	0.39527	0.40311	0
beta-Alanine metabolism	18	1	0.413	0.38405	0
Ascorbate and aldarate metabolism	18	1	0.413	0.38405	0.02239
Amino sugar and nucleotide sugar metabolism	50	2	0.42996	0.36657	0.00265
Citrate cycle (TCA cycle)	20	1	0.44697	0.34972	0.04508
Glycerolipid metabolism	21	1	0.46322	0.33421	0.00532
Valine, leucine and isoleucine biosynthesis	22	1	0.47901	0.31966	0
Starch and sucrose metabolism	22	1	0.47901	0.31966	0.13619
Fatty acid elongation	23	1	0.49434	0.30597	0
Pantothenate and CoA biosynthesis	23	1	0.49434	0.30597	0
Glutathione metabolism	26	1	0.53775	0.26942	0.05046
Glycine, serine and threonine metabolism	33	1	0.62536	0.20387	0
Arginine and proline metabolism	34	1	0.63647	0.19622	0.07781
Fatty acid degradation	37	1	0.6679	0.17529	0
Valine, leucine and isoleucine degradation	37	1	0.6679	0.17529	0
Phenylpropanoid biosynthesis	46	1	0.74711	0.12662	0
Porphyrin and chlorophyll metabolism	48	1	0.76202	0.11803	0
