# Supplementary material for: Comparative Metabolic Analysis Reveals a Metabolic Switch in Mature, Hydrated, and Germinated Pollen in Arabidopsis thaliana
Source: Front Plant Sci. 2022 May 18;13:836665. doi: 10.3389/fpls.2022.836665 (PMC9158543; doi:10.3389/fpls.2022.836665)
Supplement: Supplementary file 3 [file Table_3.XLSX]

## Sheet: Supplemental Table S3
Supplemental Table S3_Joint pathway analysis of transcriptomics and metabolomics
Footnote:
The sub-set of matched KEGG compounds and differential expressed genes were subjected to the joint pathway analysis. pathway database selection of ‘Metabolic pathways (integrated)’. ‘Hypergeometric Test’ was used for enrichment analysis, ‘Degree Centrality’ was selected for the topology analysis, and ‘Combine p values (pathway-level)’ was set as the integration method.
Pathway: KEGG pathway name
Total: total number of KEGG compounds and genes within each pathway
Hits: matched metabolites or genes in each pathway
Raw p: P value
-LOG10(@p): log10 transformed P value
Impact: the impact of matched metabolites and genes to the total metabolites and genes in the pathway.
Items in red: Pathway with significant enrichment at both metabolite and gene level were highlighyted

## Sheet: Mature vs Hydr Up in Hydr 
Pathway	Total	Hits.cmpd	Hits.gene	Raw p	#NAME?	Impact	matched_features
Flavone and flavonol biosynthesis	18	5	0	3.5764e-08	7.4466	0.47059	cpd:C00389; cpd:C01750; cpd:C01514; cpd:C05623; cpd:C19796
Starch and sucrose metabolism	57	3	4	9.0455e-06	5.0436	0.55357	cpd:C00095; cpd:C00089; cpd:C00031; ath:AT2G25630; ath:AT2G44450; ath:AT5G42260; ath:AT1G71380
Galactose metabolism	51	5	1	0.00015445	3.8112	0.36	cpd:C01613; cpd:C00492; cpd:C00089; cpd:C00031; cpd:C00095; ath:AT1G63180
Cyanoamino acid metabolism	48	0	3	0.0012527	2.9022	0.21277	ath:AT2G25630; ath:AT2G44450; ath:AT5G42260
Aminoacyl-tRNA biosynthesis	70	4	0	0.0018322	2.737	0.057971	cpd:C00062; cpd:C00073; cpd:C00123; cpd:C00078
Ether lipid metabolism	17	0	2	0.0037959	2.4207	0.375	ath:AT5G04040; ath:AT2G42010
Phenylpropanoid biosynthesis	101	0	3	0.026418	1.5781	0.02	ath:AT2G25630; ath:AT2G44450; ath:AT5G42260
Phenylalanine, tyrosine and tryptophan biosynthesis	50	2	0	0.028059	1.5519	0.12245	cpd:C00078; cpd:C00108
Linoleic acid metabolism	7	0	1	0.03695	1.4324	0.33333	ath:AT5G04040
Glucosinolate biosynthesis	65	3	0	0.041363	1.3834	0	cpd:C00073; cpd:C00078; cpd:C00123
Indole alkaloid biosynthesis	6	1	0	0.047911	1.3196	0.2	cpd:C00078
Arachidonic acid metabolism	18	0	1	0.072655	1.1387	0.23529	ath:AT5G04040
Arginine and proline metabolism	66	2	1	0.079486	1.0997	0.12308	cpd:C00062; cpd:C00334; ath:AT5G13700
Glycerophospholipid metabolism	83	0	2	0.10826	0.96553	0.12195	ath:AT5G04040; ath:AT2G42010
Flavonoid biosynthesis	96	2	0	0.10981	0.95936	0.031579	cpd:C00389; cpd:C01514
Zeatin biosynthesis	31	0	1	0.11839	0.92668	0.2	ath:AT5G38450
Tyrosine metabolism	31	1	0	0.17897	0.74722	0.066667	cpd:C00544
Butanoate metabolism	29	1	0	0.18909	0.72333	0.10714	cpd:C00334
beta-Alanine metabolism	35	0	1	0.19352	0.71327	0.17647	ath:AT5G13700
Arginine biosynthesis	37	1	0	0.19908	0.70097	0.11111	cpd:C00062
Fructose and mannose metabolism	41	1	0	0.21873	0.66009	0.15	cpd:C00095
Valine, leucine and isoleucine biosynthesis	41	1	0	0.23792	0.62357	0.05	cpd:C00123
Alanine, aspartate and glutamate metabolism	46	1	0	0.23792	0.62357	0.066667	cpd:C00334
Glycerolipid metabolism	43	0	1	0.24357	0.61338	0.21429	ath:AT5G04040
alpha-Linolenic acid metabolism	51	0	1	0.25323	0.59648	0.04	ath:AT5G04040
Tryptophan metabolism	53	1	0	0.29286	0.53334	0.096154	cpd:C00078
Glycine, serine and threonine metabolism	65	1	0	0.33576	0.47397	0.015625	cpd:C00078
Terpenoid backbone biosynthesis	63	0	1	0.34388	0.46359	0.032258	ath:AT1G31910
Valine, leucine and isoleucine degradation	69	1	0	0.35222	0.45319	0.029412	cpd:C00123
Ubiquinone and other terpenoid-quinone biosynthesis	68	1	0	0.3762	0.42458	0.059701	cpd:C00544
Steroid biosynthesis	87	0	1	0.41679	0.38008	0.023256	ath:AT5G04040
Cysteine and methionine metabolism	95	1	1	0.43325	0.36326	0.095745	cpd:C00073; ath:AT4G11280
Amino sugar and nucleotide sugar metabolism	100	1	1	0.45751	0.3396	0.050505	cpd:C00329; ath:AT1G63180

## Sheet: Mature vs Hydr Down in Hydr
Pathway	Total	Hits.cmpd	Hits.gene	Raw p	#NAME?	Impact	matched_features
Isoquinoline alkaloid biosynthesis	13	0	2	0.0069279	2.1594	0.5	ath:AT5G11520; ath:AT4G28680
Tryptophan metabolism	53	3	0	0.013166	1.8805	0.13462	cpd:C00322; cpd:C00632; cpd:C00954
Carbon fixation in photosynthetic organisms	50	0	3	0.015899	1.7986	0.5102	ath:AT5G25880; ath:AT5G11520; ath:AT5G03690
Pyrimidine metabolism	88	3	0	0.030022	1.5226	0.17241	cpd:C00055; cpd:C00475; cpd:C00106
Tyrosine metabolism	31	0	2	0.031631	1.4999	0.26667	ath:AT4G28680; ath:AT5G11520
Pentose and glucuronate interconversions	30	2	1	0.03222	1.4919	0.2069	cpd:C00191; cpd:C00379; ath:AT3G03250
Purine metabolism	141	7	1	0.042393	1.3727	0.25714	cpd:C04734; cpd:C00020; cpd:C00212; cpd:C00144; cpd:C00242; cpd:C00147; cpd:C00387; ath:AT1G54130
Citrate cycle (TCA cycle)	41	2	0	0.049948	1.3015	0.3	cpd:C00311; cpd:C00158
Tropane, piperidine and pyridine alkaloid biosynthesis	14	1	1	0.053933	1.2681	0.76923	cpd:C00166; ath:AT5G11520
Zeatin biosynthesis	31	2	0	0.054593	1.2629	0.066667	cpd:C00020; cpd:C00147
Linoleic acid metabolism	7	0	1	0.056716	1.2463	0.33333	ath:AT3G57140
Cysteine and methionine metabolism	95	0	3	0.063043	1.2004	0.14894	ath:AT5G15950; ath:AT2G36880; ath:AT5G11520
Glycerolipid metabolism	43	1	2	0.078333	1.1061	0.30952	cpd:C00093; ath:AT3G57140; ath:AT1G80460
Arachidonic acid metabolism	18	1	1	0.096339	1.0162	0.29412	cpd:C00584; ath:AT3G57140
Glyoxylate and dicarboxylate metabolism	57	2	0	0.09657	1.0152	0.125	cpd:C00311; cpd:C00158
Phenylalanine metabolism	21	1	1	0.098938	1.0046	0.55	cpd:C00166; ath:AT5G11520
Arginine and proline metabolism	66	0	2	0.1234	0.90868	0.061538	ath:AT5G15950; ath:AT5G11520
Phenylalanine, tyrosine and tryptophan biosynthesis	50	2	1	0.13285	0.87664	0.38776	cpd:C00166; cpd:C00493; ath:AT5G11520
Ether lipid metabolism	17	0	1	0.14457	0.83992	0.25	ath:AT3G57140
Glycerophospholipid metabolism	83	3	1	0.1589	0.79888	0.23171	cpd:C01233; cpd:C00093; cpd:C00670; ath:AT3G57140
Lysine degradation	32	1	1	0.18814	0.72551	0.22581	cpd:C00322; ath:AT2G22740
Riboflavin metabolism	23	0	1	0.20924	0.67936	0.090909	ath:AT3G17790
Ascorbate and aldarate metabolism	37	1	1	0.22673	0.64449	0.19444	cpd:C00191; ath:AT1G32300
Vitamin B6 metabolism	25	0	1	0.23983	0.6201	0.25	ath:AT1G17710
beta-Alanine metabolism	35	1	0	0.28397	0.54673	0.058824	cpd:C00106
Arginine biosynthesis	37	0	1	0.31149	0.50656	0.055556	ath:AT5G11520
Fructose and mannose metabolism	41	0	1	0.33833	0.47066	0.25	ath:AT5G03690
alpha-Linolenic acid metabolism	51	1	1	0.34326	0.46438	0.08	cpd:C01226; ath:AT3G57140
Pantothenate and CoA biosynthesis	40	1	0	0.3479	0.45855	0.051282	cpd:C00106
Pentose phosphate pathway	41	0	1	0.35138	0.45422	0.1	ath:AT5G03690
Galactose metabolism	51	0	1	0.37675	0.42395	0.08	ath:AT3G03250
Alanine, aspartate and glutamate metabolism	46	0	1	0.37675	0.42395	0.088889	ath:AT5G11520
Amino sugar and nucleotide sugar metabolism	100	1	2	0.38473	0.41484	0.070707	cpd:C00191; ath:AT1G53500; ath:AT3G03250
Pyruvate metabolism	48	0	1	0.40119	0.39665	0.085106	ath:AT5G25880
Inositol phosphate metabolism	58	1	0	0.40632	0.39113	0.017544	cpd:C00191
Glycine, serine and threonine metabolism	65	1	0	0.45968	0.33754	0.03125	cpd:C00576
Glycolysis or Gluconeogenesis	58	0	1	0.46921	0.32863	0.10526	ath:AT5G03690
N-Glycan biosynthesis	65	0	1	0.47981	0.31893	0.03125	ath:AT3G01620
Starch and sucrose metabolism	57	0	1	0.50042	0.30067	0.035714	ath:AT3G03250
Steroid biosynthesis	87	0	1	0.56667	0.24667	0.023256	ath:AT3G57140
Flavonoid biosynthesis	96	1	0	0.58565	0.23236	0.031579	cpd:C03648
Phenylpropanoid biosynthesis	101	1	1	0.67713	0.16933	0.09	cpd:C18073; ath:AT4G17690

## Sheet: Hydr vs Germ Up in Germ
Pathway	Total	Hits.cmpd	Hits.gene	Raw p	#NAME?	Impact	matched_features
Arachidonic acid metabolism	18	0	4	0.0020241	2.6938	0.47059	ath:AT4G11600; ath:AT4G31870; ath:AT4G39640; ath:AT5G42150
Cyanoamino acid metabolism	48	0	7	0.0032912	2.4826	0.42553	ath:AT4G39640; ath:AT3G16150; ath:AT2G44450; ath:AT3G60140; ath:AT5G42260; ath:AT1G36370; ath:AT4G13890
Glutathione metabolism	50	1	8	0.0033929	2.4694	0.4898	cpd:C02090; ath:AT4G39640; ath:AT4G11600; ath:AT4G31870; ath:AT5G26220; ath:AT1G78320; ath:AT1G78380; ath:AT5G02780; ath:AT1G07890
Starch and sucrose metabolism	57	1	9	0.0051051	2.292	0.48214	cpd:C00089; ath:AT2G44450; ath:AT3G60140; ath:AT5G42260; ath:AT1G71380; ath:AT2G44540; ath:AT3G52340; ath:AT1G23870; ath:AT2G18700; ath:AT4G17090
Pentose and glucuronate interconversions	30	0	5	0.015289	1.8156	0.27586	ath:AT5G14470; ath:AT3G05620; ath:AT5G49180; ath:AT3G09540; ath:AT5G09280
Amino sugar and nucleotide sugar metabolism	100	0	11	0.023489	1.6291	0.20202	ath:AT1G78570; ath:AT5G14470; ath:AT1G12780; ath:AT1G63180; ath:AT3G46440; ath:AT3G53520; ath:AT5G59290; ath:AT1G30620; ath:AT3G51160; ath:AT3G42850; ath:AT3G61130
Citrate cycle (TCA cycle)	41	0	6	0.025003	1.602	0.6	ath:AT4G35260; ath:AT5G49460; ath:AT5G40650; ath:AT5G66760; ath:AT3G58750; ath:AT3G15020
Galactose metabolism	51	2	3	0.035152	1.4541	0.3	cpd:C00492; cpd:C00089; ath:AT1G12780; ath:AT1G63180; ath:AT3G57520
beta-Alanine metabolism	35	0	5	0.035719	1.4471	0.32353	ath:AT1G54100; ath:AT3G59050; ath:AT1G06290; ath:AT2G35690; ath:AT5G65110
alpha-Linolenic acid metabolism	51	0	6	0.038465	1.4149	0.32	ath:AT1G06290; ath:AT2G35690; ath:AT5G65110; ath:AT2G33150; ath:AT3G25760; ath:AT4G13010
Sulfur metabolism	33	0	4	0.14045	0.85248	0.1875	ath:AT1G62180; ath:AT4G04610; ath:AT4G21990; ath:AT3G01120
Ascorbate and aldarate metabolism	37	0	4	0.16303	0.78773	0.33333	ath:AT2G19800; ath:AT5G14470; ath:AT1G07890; ath:AT1G54100
Betalain biosynthesis	5	0	1	0.2158	0.66595	0.5	ath:AT4G15093
Phenylpropanoid biosynthesis	101	2	5	0.22396	0.64983	0.15	cpd:C18072; cpd:C18073; ath:AT2G34790; ath:AT4G34230; ath:AT2G44450; ath:AT3G60140; ath:AT5G42260
Phosphatidylinositol signaling system	55	0	5	0.22989	0.63848	0.31481	ath:AT3G55940; ath:AT4G01190; ath:AT4G26770; ath:AT2G18730; ath:AT4G08170
Ether lipid metabolism	17	0	2	0.23024	0.63782	0.375	ath:AT2G42010; ath:AT1G80950
Glycerolipid metabolism	43	0	4	0.23743	0.62446	0.28571	ath:AT2G01180; ath:AT1G80460; ath:AT1G54100; ath:AT2G18730
Synthesis and degradation of ketone bodies	7	0	1	0.3057	0.5147	0.5	ath:AT4G11820
Zeatin biosynthesis	31	0	2	0.31993	0.49495	0.5	ath:AT3G23630; ath:AT5G38450
Propanoate metabolism	38	0	3	0.33976	0.46883	0.10811	ath:AT1G06290; ath:AT2G35690; ath:AT5G65110
Taurine and hypotaurine metabolism	10	0	1	0.38539	0.4141	0.22222	ath:AT4G39640
Glyoxylate and dicarboxylate metabolism	57	0	4	0.40098	0.39688	0.17857	ath:AT3G58750; ath:AT3G15020; ath:AT1G36370; ath:AT4G13890
Carbon fixation in photosynthetic organisms	50	0	4	0.42835	0.3682	0.34694	ath:AT1G68750; ath:AT3G15020; ath:AT3G52930; ath:AT3G04120
Glycerophospholipid metabolism	83	0	6	0.4332	0.36331	0.26829	ath:AT1G80950; ath:AT2G18730; ath:AT2G01180; ath:AT2G42010; ath:AT3G18000; ath:AT4G26770
Inositol phosphate metabolism	58	0	4	0.45542	0.34159	0.26316	ath:AT4G08170; ath:AT2G19800; ath:AT4G01190; ath:AT3G55940
Lysine degradation	32	0	2	0.48864	0.31101	0.32258	ath:AT4G33150; ath:AT1G54100
Arginine and proline metabolism	66	0	4	0.50821	0.29396	0.15385	ath:AT1G54100; ath:AT3G59050; ath:AT1G20270; ath:AT2G17720
Glycine, serine and threonine metabolism	65	0	4	0.50821	0.29396	0.15625	ath:AT1G54100; ath:AT1G36370; ath:AT4G13890; ath:AT1G78050
Glycolysis or Gluconeogenesis	58	0	4	0.50821	0.29396	0.31579	ath:AT1G54100; ath:AT1G78050; ath:AT3G04120; ath:AT3G52930
Monoterpenoid biosynthesis	15	0	1	0.51859	0.28518	0.14286	ath:AT4G37990
One carbon pool by folate	23	0	2	0.52675	0.2784	0.18182	ath:AT1G36370; ath:AT4G13890
Pyruvate metabolism	48	0	3	0.58745	0.23103	0.21277	ath:AT1G68750; ath:AT3G15020; ath:AT1G54100
Porphyrin and chlorophyll metabolism	95	1	3	0.65928	0.18093	0.12766	cpd:C02463; ath:AT2G26540; ath:AT5G26030; ath:AT1G69720
Arginine biosynthesis	37	0	2	0.65945	0.18082	0.13889	ath:AT2G22910; ath:AT4G24830
Fatty acid degradation	85	0	5	0.66155	0.17944	0.83333	ath:AT2G33150; ath:AT1G06290; ath:AT2G35690; ath:AT5G65110; ath:AT1G54100
Selenocompound metabolism	23	0	1	0.70516	0.15171	0.090909	ath:AT3G01120
Fructose and mannose metabolism	41	0	2	0.71392	0.14635	0.3	ath:AT3G51160; ath:AT3G52930
Valine, leucine and isoleucine degradation	69	0	3	0.76834	0.11445	0.10294	ath:AT4G11820; ath:AT2G33150; ath:AT1G54100
Histidine metabolism	27	0	1	0.76947	0.11381	0.076923	ath:AT1G54100
Butanoate metabolism	29	0	1	0.76947	0.11381	0.10714	ath:AT4G11820
Alanine, aspartate and glutamate metabolism	46	0	2	0.78191	0.10684	0.088889	ath:AT3G16150; ath:AT4G24830
Nitrogen metabolism	25	0	1	0.79621	0.098972	0.083333	ath:AT4G20990
Tryptophan metabolism	53	0	2	0.80125	0.096232	0.11538	ath:AT1G54100; ath:AT1G24100
Fatty acid elongation	34	0	1	0.81986	0.08626	0.090909	ath:AT2G16280
Vitamin B6 metabolism	25	0	1	0.81986	0.08626	0.25	ath:AT1G73010
Cysteine and methionine metabolism	95	0	4	0.83442	0.078615	0.20213	ath:AT4G11280; ath:AT3G17390; ath:AT3G01120; ath:AT3G15020
Pantothenate and CoA biosynthesis	40	0	1	0.87571	0.05764	0.15385	ath:AT1G60440
Terpenoid backbone biosynthesis	63	0	2	0.90867	0.041594	0.080645	ath:AT4G11820; ath:AT2G38700
Flavonoid biosynthesis	96	1	1	0.93098	0.031059	0.12632	cpd:C00509; ath:AT5G63600
Sesquiterpenoid and triterpenoid biosynthesis	46	0	1	0.93325	0.030002	0.044444	ath:AT1G58440
Pentose phosphate pathway	41	0	1	0.93325	0.030002	0.1	ath:AT3G52930
Brassinosteroid biosynthesis	49	0	1	0.94108	0.026373	0.33333	ath:AT3G30180
Steroid biosynthesis	87	0	2	0.96407	0.015891	0.069767	ath:AT2G34500; ath:AT1G58440
Phenylalanine, tyrosine and tryptophan biosynthesis	50	0	1	0.9685	0.0139	0.040816	ath:AT5G57890
N-Glycan biosynthesis	65	0	1	0.98322	0.0073493	0.03125	ath:AT5G03080
Fatty acid biosynthesis	128	0	1	0.99992	3.4745e-05	0.031496	ath:AT5G16240
Purine metabolism	141	0	1	0.99995	2.1715e-05	0.014286	ath:AT1G54130

## Sheet: Hydr vs Germ Down in Germ
Pathway	Total	Hits.cmpd	Hits.gene	Raw p	#NAME?	Impact	matched_features
Flavone and flavonol biosynthesis	18	5	0	1.0831e-05	4.9653	0.47059	cpd:C00389; cpd:C01750; cpd:C01514; cpd:C05623; cpd:C19796
Pentose and glucuronate interconversions	30	4	6	1.453e-05	4.8377	0.7931	cpd:C00470; cpd:C00181; cpd:C00103; cpd:C00191; ath:AT5G61410; ath:AT3G03250; ath:AT3G01640; ath:AT3G07850; ath:AT2G47550; ath:AT5G27870
Glycerophospholipid metabolism	83	3	10	0.0064641	2.1895	0.60976	cpd:C01233; cpd:C00093; cpd:C00670; ath:AT1G74320; ath:AT4G19860; ath:AT3G57140; ath:AT3G02040; ath:AT1G68000; ath:AT4G38570; ath:AT5G40610; ath:AT3G25585; ath:AT5G20060; ath:AT3G55030
Pyruvate metabolism	48	0	7	0.0092128	2.0356	0.44681	ath:AT1G01090; ath:AT5G50850; ath:AT4G15530; ath:AT3G49160; ath:AT5G25880; ath:AT5G03370; ath:AT5G50950
Tryptophan metabolism	53	4	0	0.015969	1.7967	0.23077	cpd:C00632; cpd:C00078; cpd:C05638; cpd:C00954
Isoquinoline alkaloid biosynthesis	13	2	0	0.01728	1.7625	0.5	cpd:C00082; cpd:C01179
Tyrosine metabolism	31	3	0	0.017555	1.7556	0.53333	cpd:C02514; cpd:C00082; cpd:C01179
Purine metabolism	141	6	10	0.030994	1.5087	0.65714	cpd:C04734; cpd:C00020; cpd:C00212; cpd:C00144; cpd:C00147; cpd:C00387; ath:AT4G20070; ath:AT2G35390; ath:AT3G04080; ath:AT5G18280; ath:AT3G01820; ath:AT5G47840; ath:AT4G14930; ath:AT2G41880; ath:AT3G57550; ath:AT3G49160
Ubiquinone and other terpenoid-quinone biosynthesis	68	4	0	0.044204	1.3545	0.074627	cpd:C01179; cpd:C00082; cpd:C00828; cpd:C02059
Selenocompound metabolism	23	0	3	0.064709	1.189	0.36364	ath:AT2G17420; ath:AT3G55400; ath:AT3G03780
Amino sugar and nucleotide sugar metabolism	100	4	7	0.071541	1.1454	0.35354	cpd:C00191; cpd:C00103; cpd:C00352; cpd:C00181; ath:AT1G63000; ath:AT3G01640; ath:AT1G02000; ath:AT2G45310; ath:AT3G03250; ath:AT2G47650; ath:AT2G39770
Glycerolipid metabolism	43	2	4	0.084214	1.0746	0.42857	cpd:C00093; cpd:C00103; ath:AT3G57140; ath:AT1G48300; ath:AT2G19450; ath:AT1G73480
Linoleic acid metabolism	7	1	1	0.10469	0.9801	0.83333	cpd:C01595; ath:AT3G57140
Indole alkaloid biosynthesis	6	1	0	0.13612	0.86608	0.2	cpd:C00078
Glycine, serine and threonine metabolism	65	3	4	0.13868	0.85798	0.21875	cpd:C00576; cpd:C00719; cpd:C00078; ath:AT2G38400; ath:AT2G26080; ath:AT4G33010; ath:AT3G50520
Phosphatidylinositol signaling system	55	0	5	0.14295	0.84482	0.37037	ath:AT5G39400; ath:AT5G04540; ath:AT5G58690; ath:AT1G68000; ath:AT4G38570
Carbon fixation in photosynthetic organisms	50	0	5	0.14295	0.84482	0.5102	ath:AT5G25880; ath:AT5G03690; ath:AT5G61410; ath:AT1G43670; ath:AT4G15530
Zeatin biosynthesis	31	2	0	0.17222	0.76392	0.066667	cpd:C00020; cpd:C00147
Ether lipid metabolism	17	0	2	0.17864	0.74802	0.625	ath:AT3G25585; ath:AT3G57140
Glycolysis or Gluconeogenesis	58	1	6	0.18544	0.7318	0.40351	cpd:C00103; ath:AT1G01090; ath:AT5G50850; ath:AT3G49160; ath:AT3G50520; ath:AT5G03690; ath:AT1G43670
Arachidonic acid metabolism	18	1	2	0.18894	0.72368	0.52941	cpd:C00584; ath:AT2G48150; ath:AT3G57140
Cysteine and methionine metabolism	95	0	7	0.19085	0.71931	0.19149	ath:AT4G34840; ath:AT5G15950; ath:AT3G03780; ath:AT2G36880; ath:AT3G25900; ath:AT2G38400; ath:AT1G10070
Inositol phosphate metabolism	58	1	6	0.19254	0.71548	0.24561	cpd:C00191; ath:AT5G39400; ath:AT5G56640; ath:AT5G04540; ath:AT5G58690; ath:AT1G68000; ath:AT4G38570
Taurine and hypotaurine metabolism	10	1	0	0.19719	0.70512	0.11111	cpd:C05844
N-Glycan biosynthesis	65	0	5	0.2112	0.67531	0.20312	ath:AT1G48140; ath:AT1G16900; ath:AT3G01620; ath:AT3G45040; ath:AT3G21160
beta-Alanine metabolism	35	2	2	0.21312	0.67137	0.35294	cpd:C00864; cpd:C00106; ath:AT2G43020; ath:AT3G51840
Pentose phosphate pathway	41	1	4	0.22558	0.6467	0.4	cpd:C00121; ath:AT2G35390; ath:AT5G61410; ath:AT5G03690; ath:AT1G43670
Citrate cycle (TCA cycle)	41	1	4	0.22713	0.64372	0.575	cpd:C00026; ath:AT3G55410; ath:AT5G50950; ath:AT1G01090; ath:AT5G50850
Flavonoid biosynthesis	96	3	0	0.23612	0.62687	0.063158	cpd:C01378; cpd:C00389; cpd:C01514
Phenylalanine, tyrosine and tryptophan biosynthesis	50	5	1	0.24705	0.60721	0.71429	cpd:C00082; cpd:C00078; cpd:C00108; cpd:C00079; cpd:C01179; ath:AT3G06350
Pantothenate and CoA biosynthesis	40	2	2	0.25042	0.60133	0.25641	cpd:C00864; cpd:C00106; ath:AT3G48560; ath:AT1G10070
Tropane, piperidine and pyridine alkaloid biosynthesis	14	1	0	0.25402	0.59513	0.46154	cpd:C00079
Butanoate metabolism	29	2	1	0.26338	0.57942	0.21429	cpd:C00026; cpd:C00334; ath:AT3G48560
Pyrimidine metabolism	88	4	4	0.30044	0.52224	0.51724	cpd:C00299; cpd:C00055; cpd:C00475; cpd:C00106; ath:AT3G04080; ath:AT5G18280; ath:AT4G26510; ath:AT4G14930
Riboflavin metabolism	23	1	0	0.33193	0.47895	0.090909	cpd:C01304
Phenylalanine metabolism	21	1	0	0.33193	0.47895	0.4	cpd:C00079
Phosphonate and phosphinate metabolism	11	0	1	0.33676	0.47268	0.2	ath:AT3G25585
C5-Branched dibasic acid metabolism	10	0	1	0.33676	0.47268	0.22222	ath:AT3G48560
alpha-Linolenic acid metabolism	51	0	3	0.3917	0.40705	0.2	ath:AT3G51840; ath:AT3G57140; ath:AT4G19860
Fructose and mannose metabolism	41	1	3	0.39321	0.40537	0.4	cpd:C01094; ath:AT2G39770; ath:AT5G03690; ath:AT1G43670
Glutathione metabolism	50	0	3	0.41927	0.37751	0.22449	ath:AT2G48150; ath:AT4G31290; ath:AT1G59700
Alanine, aspartate and glutamate metabolism	46	3	1	0.44098	0.35558	0.26667	cpd:C00026; cpd:C00334; cpd:C00352; ath:AT2G38400
Arginine biosynthesis	37	1	0	0.48401	0.31515	0.055556	cpd:C00026
Aminoacyl-tRNA biosynthesis	70	3	1	0.4906	0.30928	0.072464	cpd:C00079; cpd:C00078; cpd:C00082; ath:AT3G55400
Thiamine metabolism	39	0	2	0.50532	0.29643	0.052632	ath:AT3G01820; ath:AT5G47840
Ascorbate and aldarate metabolism	37	1	2	0.53797	0.26924	0.25	cpd:C00191; ath:AT5G56640; ath:AT3G01640
Biosynthesis of unsaturated fatty acids	33	1	0	0.55507	0.25565	0.03125	cpd:C01595
Valine, leucine and isoleucine biosynthesis	41	1	2	0.5853	0.23262	0.425	cpd:C02631; ath:AT1G10070; ath:AT3G48560
Cyanoamino acid metabolism	48	1	0	0.65703	0.18241	0.021277	cpd:C00079
Galactose metabolism	51	2	1	0.66393	0.17788	0.24	cpd:C05401; cpd:C00103; ath:AT3G03250
Glucosinolate biosynthesis	65	2	0	0.68875	0.16194	0	cpd:C00079; cpd:C00078
Histidine metabolism	27	0	1	0.70997	0.14876	0.076923	ath:AT1G43710
Sphingolipid metabolism	34	1	1	0.7276	0.1381	0.18182	cpd:C02934; ath:AT1G14290
Nitrogen metabolism	25	0	1	0.73861	0.13158	0.083333	ath:AT3G52720
Folate biosynthesis	55	2	1	0.75582	0.12158	0.2037	cpd:C18239; cpd:C01304; ath:AT3G07270
One carbon pool by folate	23	0	1	0.78776	0.10361	0.090909	ath:AT2G44160
Glycosylphosphatidylinositol (GPI)-anchor biosynthesis	28	0	1	0.78776	0.10361	0.11111	ath:AT3G45100
Glyoxylate and dicarboxylate metabolism	57	1	2	0.7937	0.10034	0.071429	cpd:C00026; ath:AT2G26080; ath:AT4G33010
Sulfur metabolism	33	0	1	0.84486	0.073215	0.0625	ath:AT3G01910
Propanoate metabolism	38	0	1	0.84486	0.073215	0.10811	ath:AT3G51840
Starch and sucrose metabolism	57	1	2	0.85062	0.070267	0.17857	cpd:C00103; ath:AT3G03250; ath:AT2G36390
Nicotinate and nicotinamide metabolism	32	0	1	0.86028	0.06536	0.12903	ath:AT4G14930
Arginine and proline metabolism	66	1	2	0.86193	0.064529	0.10769	cpd:C00334; ath:AT5G15950; ath:AT2G43020
Valine, leucine and isoleucine degradation	69	0	2	0.86195	0.064518	0.20588	ath:AT1G10070; ath:AT2G38400
Biotin metabolism	39	0	1	0.88673	0.052209	0.15789	ath:AT1G74960
Various types of N-glycan biosynthesis	33	0	1	0.90821	0.041814	0.3125	ath:AT3G21160
Porphyrin and chlorophyll metabolism	95	1	2	0.96945	0.013473	0.074468	cpd:C05797; ath:AT1G58290; ath:AT1G44000
Phenylpropanoid biosynthesis	101	2	1	0.98253	0.0076541	0.13	cpd:C00079; cpd:C00482; ath:AT4G17690
Steroid biosynthesis	87	0	1	0.98788	0.0052958	0.023256	ath:AT3G57140
Carotenoid biosynthesis	87	0	1	0.99123	0.0038256	0.046512	ath:AT3G24220
Fatty acid degradation	85	0	1	0.99367	0.0027578	0.16667	ath:AT3G51840
Fatty acid biosynthesis	128	1	2	0.99768	0.0010094	0.34646	cpd:C06423; ath:AT1G08510; ath:AT1G74960
