# Supplementary material for: Comparative Metabolic Analysis Reveals a Metabolic Switch in Mature, Hydrated, and Germinated Pollen in Arabidopsis thaliana
Source: Front Plant Sci. 2022 May 18;13:836665. doi: 10.3389/fpls.2022.836665 (PMC9158543; doi:10.3389/fpls.2022.836665)
Supplement: Supplementary file 4 [file Table_4.XLSX]

## Sheet: Supplemental Table S4
Supplemental Table S4_Pathway enrichment analysis of differentially expressed genes
Footnote:
The sub-set of differential expressed genes were subjected to the joint pathway analysis module. Pathway database selection of all pathways (gene only). ‘Hypergeometric Test’ was used for enrichment analysis, ‘Degree Centrality’ was selected for the topology analysis, and ‘Combine queries’ was set as the integration method.
Pathway: KEGG pathway name
Total: total number of genes within each pathway
Hits: matched genes in each pathway
Raw p: P value
-LOG10(@p): log10 transformed P value
Impact: the impact of matched genes to the total genes in the pathway.

## Sheet: Mature vs Hydr Up in Hydr 
Pathway	Total	Hits	Raw p	#NAME?	Impact
Protein processing in endoplasmic reticulum	211	20	6.5654e-14	13.183	0.029851
Plant-pathogen interaction	170	9	0.00013018	3.8855	0.097561
Spliceosome	192	7	0.0065073	2.1866	0
Ether lipid metabolism	26	2	0.036351	1.4395	1
mRNA surveillance pathway	115	4	0.044324	1.3534	0.088889
Cyanoamino acid metabolism	69	3	0.045926	1.3379	0.16667
MAPK signaling pathway - plant	134	4	0.070098	1.1543	0.084507
Linoleic acid metabolism	9	1	0.10032	0.99863	1
Starch and sucrose metabolism	165	4	0.12532	0.90199	0.38235
Arachidonic acid metabolism	17	1	0.18114	0.74199	0
Endocytosis	144	3	0.23573	0.62759	0
Phenylpropanoid biosynthesis	166	3	0.30575	0.51463	0
Glycerophospholipid metabolism	96	2	0.30896	0.5101	0.91111
Zeatin biosynthesis	32	1	0.31391	0.5032	0.33333
Steroid biosynthesis	35	1	0.3378	0.47134	0.04878
Base excision repair	43	1	0.39759	0.40056	0
alpha-Linolenic acid metabolism	44	1	0.40468	0.39289	0.125
beta-Alanine metabolism	47	1	0.42546	0.37114	0.5
DNA replication	50	1	0.44553	0.35112	0
Protein export	54	1	0.47122	0.32678	0
Arginine and proline metabolism	54	1	0.47122	0.32678	0.25806
Galactose metabolism	57	1	0.48972	0.31006	0.17391
Ubiquitin mediated proteolysis	143	2	0.50117	0.30001	0
Proteasome	60	1	0.50758	0.2945	0
Terpenoid backbone biosynthesis	60	1	0.50758	0.2945	0.0625
Glycerolipid metabolism	61	1	0.51339	0.28955	1.0952
Nucleotide excision repair	69	1	0.55755	0.25372	0
Oxidative phosphorylation	160	2	0.56228	0.25005	0.010309
RNA transport	171	2	0.59897	0.2226	0.075949
Phagosome	82	1	0.62105	0.20687	0
Plant hormone signal transduction	273	3	0.62548	0.20379	0.095238
Peroxisome	87	1	0.64301	0.19178	0
Cysteine and methionine metabolism	121	1	0.76251	0.11776	0.125
Amino sugar and nucleotide sugar metabolism	131	1	0.78945	0.10267	0.14
Ribosome	364	2	0.93327	0.029991	0

## Sheet: Mature vs Hydr Down in Hydr
Pathway	Total	Hits	Raw p	#NAME?	Impact
Carbon fixation in photosynthetic organisms	69	3	0.0042046	2.3763	0.78571
Isoquinoline alkaloid biosynthesis	22	2	0.0048655	2.3129	0.83333
Tyrosine metabolism	40	2	0.015583	1.8073	0.57143
Cysteine and methionine metabolism	121	3	0.019612	1.7075	0.375
Arginine and proline metabolism	54	2	0.027442	1.5616	0.096774
Glycerolipid metabolism	61	2	0.034383	1.4637	1.1905
Linoleic acid metabolism	9	1	0.042656	1.37	1
Plant-pathogen interaction	170	3	0.046964	1.3282	0.02439
Vitamin B6 metabolism	15	1	0.070118	1.1542	0.84615
Arachidonic acid metabolism	17	1	0.079104	1.1018	0
Riboflavin metabolism	18	1	0.083565	1.078	0.27273
Ether lipid metabolism	26	1	0.11852	0.92622	0.57143
Amino sugar and nucleotide sugar metabolism	131	2	0.13069	0.88376	0.22
Phenylalanine metabolism	32	1	0.14389	0.84197	0.33333
Tropane, piperidine and pyridine alkaloid biosynthesis	35	1	0.15631	0.80601	0
Steroid biosynthesis	35	1	0.15631	0.80601	0.04878
Arginine biosynthesis	36	1	0.16041	0.79476	0.16667
Lysine degradation	38	1	0.16856	0.77324	0.30769
alpha-Linolenic acid metabolism	44	1	0.19255	0.71545	0.125
RNA polymerase	45	1	0.19648	0.70667	0
N-Glycan biosynthesis	45	1	0.19648	0.70667	0.03125
Alanine, aspartate and glutamate metabolism	51	1	0.2197	0.65817	0.26087
Ascorbate and aldarate metabolism	53	1	0.2273	0.64341	0.66667
Protein export	54	1	0.23107	0.63626	0
Basal transcription factors	55	1	0.23482	0.62927	0
Phenylalanine, tyrosine and tryptophan biosynthesis	56	1	0.23855	0.62241	0.18519
Galactose metabolism	57	1	0.24227	0.61569	0.13043
Pentose phosphate pathway	58	1	0.24597	0.60911	0.28571
Fructose and mannose metabolism	64	1	0.26782	0.57216	0.35
Phagosome	82	1	0.32977	0.48179	0
Pyruvate metabolism	86	1	0.34284	0.46491	0.36
Pentose and glucuronate interconversions	96	1	0.37445	0.42661	0.076923
Glycerophospholipid metabolism	96	1	0.37445	0.42661	0.37778
Purine metabolism	100	1	0.38668	0.41265	0.051948
Glycolysis or Gluconeogenesis	116	1	0.43335	0.36316	0.22581
MAPK signaling pathway - plant	134	1	0.48179	0.31714	0.014085
Endocytosis	144	1	0.50696	0.29503	0
Starch and sucrose metabolism	165	1	0.55605	0.25488	0.23529
Phenylpropanoid biosynthesis	166	1	0.55827	0.25315	0.22222
Protein processing in endoplasmic reticulum	211	1	0.64776	0.18859	0
Plant hormone signal transduction	273	1	0.74305	0.12898	0.02381

## Sheet: Hydr vs Germ Up in Germ
Pathway	Total	Hits	Raw p	#NAME?	Impact
Protein processing in endoplasmic reticulum	211	28	5.476e-08	7.2615	0.059701
Plant-pathogen interaction	170	21	9.0948e-06	5.0412	0.2439
Endocytosis	144	16	0.00038442	3.4152	0.098039
Phagosome	82	10	0.0024166	2.6168	0.28571
Arachidonic acid metabolism	17	4	0.005021	2.2992	0
alpha-Linolenic acid metabolism	44	6	0.01042	1.9821	0.54167
Amino sugar and nucleotide sugar metabolism	131	11	0.024004	1.6197	0.64
Cyanoamino acid metabolism	69	7	0.027239	1.5648	0.44444
MAPK signaling pathway - plant	134	11	0.027829	1.5555	0.53521
beta-Alanine metabolism	47	5	0.049094	1.309	1
Fatty acid degradation	47	5	0.049094	1.309	1.1064
Citrate cycle (TCA cycle)	63	6	0.0515	1.2882	0.95
Glutathione metabolism	102	8	0.069851	1.1558	1.7826
Protein export	54	5	0.079891	1.0975	0
Betalain biosynthesis	2	1	0.083869	1.0764	1
Sulfur metabolism	42	4	0.10353	0.98495	0.70588
Phosphatidylinositol signaling system	76	6	0.10582	0.97545	1.2759
Synthesis and degradation of ketone bodies	4	1	0.16073	0.79389	1
Ascorbate and aldarate metabolism	53	4	0.19064	0.71978	0.55556
Plant hormone signal transduction	273	15	0.19119	0.71855	0.35714
Spliceosome	192	11	0.19933	0.70042	0
Arginine and proline metabolism	54	4	0.1995	0.70005	0.45161
AGE-RAGE signaling pathway in diabetic complications	20	2	0.21046	0.67684	0
One carbon pool by folate	20	2	0.21046	0.67684	0.71429
Glycerophospholipid metabolism	96	6	0.22818	0.64172	1.4444
Glycerolipid metabolism	61	4	0.2645	0.57758	1.1429
Starch and sucrose metabolism	165	9	0.27512	0.56047	1
Propanoate metabolism	43	3	0.27956	0.55353	0.23529
Monoterpenoid biosynthesis	8	1	0.29574	0.5291	0
Brassinosteroid biosynthesis	8	1	0.29574	0.5291	0.72727
Ether lipid metabolism	26	2	0.30706	0.51278	0.85714
Peroxisome	87	5	0.3164	0.49976	0
Carbon fixation in photosynthetic organisms	69	4	0.34264	0.46516	1.0357
Glycine, serine and threonine metabolism	70	4	0.35252	0.45282	0.5
Valine, leucine and isoleucine degradation	51	3	0.3746	0.42644	0.36364
Pentose and glucuronate interconversions	96	5	0.39391	0.4046	0.53846
Porphyrin and chlorophyll metabolism	53	3	0.39814	0.39997	0.3913
Zeatin biosynthesis	32	2	0.40136	0.39647	0.66667
Inositol phosphate metabolism	77	4	0.4214	0.37531	0.75862
Glyoxylate and dicarboxylate metabolism	78	4	0.43113	0.36539	0.40741
Galactose metabolism	57	3	0.44443	0.35219	0.56522
Steroid biosynthesis	35	2	0.44628	0.35039	0.12195
Taurine and hypotaurine metabolism	14	1	0.45878	0.33839	0.33333
Circadian rhythm - plant	36	2	0.46084	0.33645	0.060606
Arginine biosynthesis	36	2	0.46084	0.33645	0.5
Vitamin B6 metabolism	15	1	0.48204	0.31692	0.84615
Lysine degradation	38	2	0.48928	0.31045	0.30769
Autophagy - other	40	2	0.51676	0.28671	0.39286
Oxidative phosphorylation	160	7	0.5335	0.27286	0.030928
Histidine metabolism	18	1	0.546	0.2628	0
Selenocompound metabolism	18	1	0.546	0.2628	0.22222
SNARE interactions in vesicular transport	44	2	0.56871	0.24511	0.095238
Butanoate metabolism	20	1	0.58422	0.23343	0.27273
Flavonoid biosynthesis	22	1	0.61922	0.20815	0.27083
Sesquiterpenoid and triterpenoid biosynthesis	23	1	0.63561	0.19681	0.61905
Alanine, aspartate and glutamate metabolism	51	2	0.64967	0.1873	0.52174
ABC transporters	26	1	0.68068	0.16706	0
Pantothenate and CoA biosynthesis	28	1	0.7076	0.15021	0.375
Pyruvate metabolism	86	3	0.72077	0.1422	0.48
Tryptophan metabolism	60	2	0.73553	0.1334	0.20833
Terpenoid backbone biosynthesis	60	2	0.73553	0.1334	0.25
Glycolysis or Gluconeogenesis	116	4	0.74019	0.13066	0.58065
RNA transport	171	6	0.74968	0.12512	0.25316
Fructose and mannose metabolism	64	2	0.76758	0.11487	0.45
Cysteine and methionine metabolism	121	4	0.76962	0.11372	0.64583
Fatty acid elongation	35	1	0.78522	0.10501	0.076923
Ribosome biogenesis in eukaryotes	101	3	0.81526	0.088703	0
Phenylpropanoid biosynthesis	166	5	0.84745	0.071887	0.48148
Nitrogen metabolism	43	1	0.84913	0.071028	0.071429
Fatty acid biosynthesis	43	1	0.84913	0.071028	0.10959
N-Glycan biosynthesis	45	1	0.86189	0.06455	0.25
Ubiquitin mediated proteolysis	143	4	0.86921	0.060875	0
mRNA surveillance pathway	115	3	0.87763	0.056689	0
DNA replication	50	1	0.88928	0.050959	0
Basal transcription factors	55	1	0.91127	0.040354	0
Phenylalanine, tyrosine and tryptophan biosynthesis	56	1	0.91511	0.038526	0.11111
Pentose phosphate pathway	58	1	0.92231	0.035123	0.28571
Proteasome	60	1	0.9289	0.03203	0
Purine metabolism	100	1	0.98802	0.0052341	0.051948
RNA degradation	113	1	0.99331	0.0029169	0.018519
Ribosome	364	5	0.99969	0.00013638	0

## Sheet: Hydr vs Germ Down in Germ
Pathway	Total	Hits	Raw p	#NAME?	Impact
SNARE interactions in vesicular transport	44	7	0.00034911	3.457	0.2381
Glycerophospholipid metabolism	96	10	0.00069466	3.1582	1.5111
Purine metabolism	100	10	0.00095874	3.0183	1.5584
N-Glycan biosynthesis	45	5	0.01203	1.9197	0.625
Pyruvate metabolism	86	7	0.016588	1.7802	1.52
Selenocompound metabolism	18	3	0.016904	1.772	1
Inositol phosphate metabolism	77	6	0.031225	1.5055	1
Autophagy - other	40	4	0.034094	1.4673	0.67857
Carbon fixation in photosynthetic organisms	69	5	0.061581	1.2106	1.0714
Pentose and glucuronate interconversions	96	6	0.076202	1.118	0.69231
Cysteine and methionine metabolism	121	7	0.080412	1.0947	0.72917
Phosphatidylinositol signaling system	76	5	0.085526	1.0679	1.8276
Basal transcription factors	55	4	0.089587	1.0478	0
Arachidonic acid metabolism	17	2	0.095743	1.0189	0
Pyrimidine metabolism	57	4	0.099066	1.0041	1.1633
Pentose phosphate pathway	58	4	0.10398	0.98307	0.90476
Amino sugar and nucleotide sugar metabolism	131	7	0.11073	0.95573	0.5
Glycerolipid metabolism	61	4	0.11935	0.92317	1.5714
Citrate cycle (TCA cycle)	63	4	0.13012	0.88566	0.5
Thiamine metabolism	21	2	0.13662	0.86449	0.1875
mRNA surveillance pathway	115	6	0.14534	0.83763	0.15556
Valine, leucine and isoleucine biosynthesis	22	2	0.14737	0.8316	0.38889
Glycolysis or Gluconeogenesis	116	6	0.14959	0.82509	0.87097
alpha-Linolenic acid metabolism	44	3	0.15452	0.81102	0.5
Glycine, serine and threonine metabolism	70	4	0.17072	0.76771	0.53125
Phosphonate and phosphinate metabolism	6	1	0.17214	0.76411	0.33333
Ether lipid metabolism	26	2	0.19181	0.71712	0.85714
C5-Branched dibasic acid metabolism	7	1	0.19782	0.70373	0
Pantothenate and CoA biosynthesis	28	2	0.21465	0.66827	0.1875
Linoleic acid metabolism	9	1	0.24683	0.60761	1
Phagosome	82	4	0.24859	0.60452	0.14286
Circadian rhythm - plant	36	2	0.30731	0.51242	0.12121
Fructose and mannose metabolism	64	3	0.31845	0.49695	0.75
Various types of N-glycan biosynthesis	14	1	0.35671	0.44768	0.34615
Spliceosome	192	7	0.38493	0.41462	0
Fatty acid biosynthesis	43	2	0.38681	0.4125	0.9863
Biotin metabolism	16	1	0.39606	0.40223	0.15
beta-Alanine metabolism	47	2	0.43049	0.36604	0.5625
Histidine metabolism	18	1	0.43303	0.36349	0.090909
Nicotinate and nicotinamide metabolism	18	1	0.43303	0.36349	0.55556
Ubiquitin mediated proteolysis	143	5	0.457	0.34009	0
Butanoate metabolism	20	1	0.46774	0.33	0
AGE-RAGE signaling pathway in diabetic complications	20	1	0.46774	0.33	0
One carbon pool by folate	20	1	0.46774	0.33	0.21429
Valine, leucine and isoleucine degradation	51	2	0.47248	0.32562	0.18182
Ascorbate and aldarate metabolism	53	2	0.49277	0.30735	0.16667
Porphyrin and chlorophyll metabolism	53	2	0.49277	0.30735	0.21739
Protein export	54	2	0.50274	0.29866	0
Arginine and proline metabolism	54	2	0.50274	0.29866	0.32258
Glycosylphosphatidylinositol (GPI)-anchor biosynthesis	24	1	0.53095	0.27494	0.05
ABC transporters	26	1	0.5597	0.25204	0
Folate biosynthesis	26	1	0.5597	0.25204	0.11111
Sphingolipid metabolism	27	1	0.57342	0.24153	0.5625
Carotenoid biosynthesis	29	1	0.59958	0.22215	0.043478
Plant-pathogen interaction	170	5	0.61189	0.21333	0.12195
RNA transport	171	5	0.61713	0.20962	0.050633
Glutathione metabolism	102	3	0.61806	0.20897	0.82609
Homologous recombination	67	2	0.62036	0.20736	0.026316
Steroid biosynthesis	35	1	0.66888	0.17465	0.04878
RNA degradation	113	3	0.68681	0.16316	0.037037
Glyoxylate and dicarboxylate metabolism	78	2	0.7023	0.15348	0.11111
Sulfur metabolism	42	1	0.73481	0.13383	0.41176
Oxidative phosphorylation	160	4	0.73778	0.13207	0.030928
Base excision repair	43	1	0.74309	0.12896	0
Nitrogen metabolism	43	1	0.74309	0.12896	0.071429
Propanoate metabolism	43	1	0.74309	0.12896	0.23529
Peroxisome	87	2	0.758	0.12033	0.028571
Fatty acid degradation	47	1	0.77374	0.1114	0.29787
DNA replication	50	1	0.79432	0.10001	0
Alanine, aspartate and glutamate metabolism	51	1	0.80075	0.096501	0
Phenylalanine, tyrosine and tryptophan biosynthesis	56	1	0.83006	0.080893	0.14815
Endocytosis	144	3	0.83052	0.08065	0
Galactose metabolism	57	1	0.83538	0.078116	0.13043
Nucleotide excision repair	69	1	0.88771	0.051731	0
Protein processing in endoplasmic reticulum	211	4	0.8994	0.046046	0
MAPK signaling pathway - plant	134	2	0.92482	0.033943	0.25352
Ribosome biogenesis in eukaryotes	101	1	0.9597	0.017865	0
Starch and sucrose metabolism	165	2	0.96715	0.014507	0.47059
Aminoacyl-tRNA biosynthesis	115	1	0.97431	0.011301	0.023256
Plant hormone signal transduction	273	3	0.99238	0.0033228	0.11905
Phenylpropanoid biosynthesis	166	1	0.99508	0.0021428	0.22222
Ribosome	364	4	0.99719	0.0012228	0
