# Supplementary material for: Comparative Metabolic Analysis Reveals a Metabolic Switch in Mature, Hydrated, and Germinated Pollen in Arabidopsis thaliana
Source: Front Plant Sci. 2022 May 18;13:836665. doi: 10.3389/fpls.2022.836665 (PMC9158543; doi:10.3389/fpls.2022.836665)
Supplement: Supplementary file 5 [file Table_5.XLSX]

## Sheet: Supplemental Table S5
Supplemental Table S5_Normalized intensities of identified metabolites
Footnote:
The identified metabolites have been manually verified.
Souce: source of detection mode.

## Sheet: All verified metabolites
Souce	row m/z	row retention time	Mature pollen	Mature pollen	Mature pollen	Mature pollen	Hydrated pollen	Hydrated pollen	Hydrated pollen	Hydrated pollen	Germinated pollen	Germinated pollen	Germinated pollen	Germinated pollen		ID	Mature (AVG)	SE	Hydrated (AVG)	SE	Germinated (AVG)	SE
HN_51	346.057	8.97	40841.4	50003.4	2172.49	4773.83	19.82	60.8711	76.1401	77.9363	8.20801	65.5586	19.7148	32.7652		AMP	24447.8	12264.8	58.6919	13.511	31.5617	12.3928
HN_77	362.052	10.81	48192.7	52247.8	5521.83	38743.5	3.57587	26.743	43.8367	18.3809	3.86635	2.55446	2.74362	0		GMP	36176.5	10602.6	23.1341	8.40009	2.29111	0.816735
HN_71	322.045	10.23	19921.6	22350.3	2362.74	16709.9	3.67515	4.99631	17.9624	7.53911	2.73641	0	0	0		CMP	15336.1	4476.06	8.54324	3.24047	0.684103	0.684103
HP_60	284.099	7.89	189344	216882	49233.4	179682	804.362	7499.43	26358.9	17551.2	372.459	1774.11	256.35	480.751		Guanosine	158785	37357.9	13053.5	5613.61	720.918	354.042
HP_34	268.104	6.31	89975	108534	45301.3	63528.3	7335.51	7732.9	14843.4	7241.81	388.453	210.818	278.623	464.103		Adenosine	76834.7	13990.9	9288.41	1854.73	335.499	56.3643
HP_43	245.077	6.5	23605.5	8893.87	9593.55	23106.1	5084.44	6387.69	9227.95	5906.79	174.81	323.732	73.6835	196.125		Uridine	16299.7	4077.58	6651.72	899.904	192.088	51.3685
HP_51	112.051	6.74	13884.8	14033.6	944.269	4806.55	300.456	539.089	667.398	800.734	351.271	220.892	360	93.8743		Cytosine	8417.31	3295.45	576.919	106.514	256.509	62.855
HP_52	244.093	7.33	23182	24424.5	2596.22	8581.9	347.169	1311.28	850.217	1089.66	63.2021	193.595	59.7461	107.67		Cytidine	14696.2	5404.04	899.58	206.804	106.053	31.1538
HP_57	152.057	7.8	119036	136483	43350.6	102949	2324.44	4404.64	7411.44	4869.23	1711.56	1771.61	454.145	2453.18		Guanine	100455	20228.7	4752.44	1044.83	1597.62	416.611
HP_40	136.062	6.35	318857	416442	156071	400439	71957.1	78297.1	133473	77595.9	14143.3	14621.3	11413.8	12803.6		Adenine	322952	59589.3	90330.7	14450.5	13245.5	721.651
HN_27	111.02	6.26	12716.5	2991.09	2126.61	4832.35	2359.47	4358.01	5215.78	2298.21	138.657	284.889	229.158	113.145		Uracil	5666.64	2416.73	3557.87	730.969	191.462	39.8659
HN_80	241.012	10.5	23406	21170.2	6502.22	18772	1153.97	20854.6	30743.4	22225.8	557.722	376.569	309.092	189.58		G1P	17462.6	3773.98	18744.4	6258.14	358.241	76.9147
HN_85	259.023	11.2	8673.09	1580.15	186.915	6128.82	27.7587	110.073	193.459	497.518	20.5656	61.1555	27.3769	11.8662		G6P	4142.25	1972.39	207.202	102.513	30.241	10.7825
HN_66	171.007	9.97	86238.8	121811	3310.81	13307.2	161.91	106.458	304.092	82.7599	17.7432	43.6638	23.1565	15.9371		Glycerol 3-phosphate	56167.1	28641.8	163.805	49.616	25.1251	6.36705
HN_83	503.163	10.51	2307.33	85.011	64.8256	45.3214	1433.95	7407.53	1385.36	7766.18	15848.2	16123.8	16119	17006.3		Raffinose	625.622	560.628	4498.25	1784.73	16274.3	252.349
HN_58	341.11	9.46	18862.5	12128.7	3140.06	1393.1	220756	427002	353162	440566	496430	1.30779e+06	922745	474907		Sucrose	8881.09	4074.36	360371	50344.9	800468	198065
HP_351	203.053	8.45	239.703	665.523	598.958	1760.84	40571.1	178471	12953.2	181580	135300	135528	112851	148768		Fructose	816.256	328.456	103394	44605.5	133112	7451.09
HP_304	203.053	8.79	2791.69	6579.25	598.958	1760.84	438030	20779.7	12953.2	14499.3	9467.54	28891.4	14051.2	8762.17		Glucose	2932.68	1295.4	121566	105502	15293.1	4681.95
HN_42	185.022	7.8	6690.73	7615.61	3191.67	6130.35	473.709	769.216	794.611	725.372	18.368	8.46185	5.77787	21.7545		Ribose	5907.09	955.532	690.727	73.7392	13.5905	3.83857
HN_196	185.022	5.05	1977.89	4078.39	1475.65	20864.3	116.531	348.514	590.369	684.794	10.101	7.71065	5.37684	8.11024		Xylose	7099.05	4622.9	435.052	127.619	7.82469	0.969033
HN_132	191.02	8.25	8594.37	5966.96	1262.75	4856.12	112.677	273.21	334.312	103.273	25.0528	9.69031	9.17457	15.539		Oxoglutaric acid	5170.05	1520.05	205.868	57.9101	14.8642	3.69011
HP_312	104.071	9.68	4774.3	3679.78	630.954	2015.21	51542.4	51386.3	82236.1	49653.1	1138.65	1439.7	2096.2	1079.32		GABA	2775.06	912.415	58704.5	7855.56	1438.47	233.005
HP_157	118.086	7.78	28266	214572	187824	182112	29197.6	185160	237834	178811	10362	236443	140766	123317		Valine	153193	42239.1	157751	44846.1	127722	46352.9
HP_255	182.081	8.17	5266.8	5339.07	2446.83	18431.1	1275.8	4259.33	4984.45	3896.19	707.046	1411.45	242.346	854.387		Tyrosine	7870.96	3583.88	3603.94	808.342	803.807	240.9
RP_39	205.097	8.01	5472.38	7855.01	4665.42	6340.04	5287.95	5792.34	7227.47	6082.39	431.596	348.433	131.6	1789.24		Tryptophan	6083.21	682.426	6097.54	410.849	675.217	376.686
HP_62	116.071	8.02	62000.4	78559.1	10547.2	73433.4	60935.1	185176	304249	21212.8	4068.72	38754.9	4690.43	1693.76		Proline	56135	15585	142893	64126.7	12302	8841.27
RP_26	166.086	5.5	12521.4	5490.74	9325.16	15334.4	8819.35	11179.5	3183.12	1131.36	163.371	133.445	178.516	658.168		Phenylalanine	10667.9	2117.74	6078.32	2352.12	283.375	125.282
RP_21	132.102	3.21	22201.7	3998.44	5079.38	29611	3856.59	16763.7	4094.87	5955.81	4909.7	1497.46	715.724	1768.21		Leu/Ile	15222.6	6354.79	7667.75	3068.09	2222.77	923.015
HP_76	147.077	9.46	44260.6	49932.8	18208.2	12128.2	1497.34	20756.1	1796.49	2173.69	519.854	476.456	315.734	633.549		Glutamine	31132.5	9371.95	6555.9	4735.42	486.398	65.8265
HP_75	130.05	9.4	34390.5	13073.8	642.984	9281.79	1648.99	4975.92	1584.55	570.392	295.109	416.974	163.636	603.638		Glutamate	14347.3	7169.5	2194.96	959.325	369.839	93.5361
HP_289	138.055	7.29	4320.38	3085.28	1299.23	2347.33	123835	16481.4	25518	60506.7	1376.82	2181.42	384.498	743.301		2-Aminobenzoic acid	2763.06	635.394	56585.2	24343.7	1171.51	394.21
RN_6	193.035	2.24	88395.2	70221.5	38074.2	55438.7	2405.09	927.948	3034.77	3829.79	1087.68	185.379	250.204	589.175		Pectic acid	63032.4	10706.4	2549.4	614.065	528.109	206.467
HP_352	180.087	8.23	3645.6	1882.01	2671.01	2777.72	22258.7	465643	161006	423406	254921	308157	231676	263001		Glucosamine	2744.08	360.83	268079	106086	264439	16013.9
HP_93	260.053	10.52	13086.1	9812.23	895.018	10142.1	10295.3	13750.6	16861.2	12667.1	213.289	120.472	53.542	171.892		Glucosamine 6-phosphate	8483.86	2634.47	13393.6	1362.57	139.799	34.4536
HP_294	303.05	8.06	201.832	202.095	46.375	189.495	15043.7	12977.8	24342	14189	3686.23	392.505	647.852	1473.96		Quercetin	159.949	37.9721	16638.1	2602.69	1550.14	748.494
HN_203	245.043	7.39	914.219	3402.99	2853.37	4741.79	361.803	424.515	290.637	672.158	25.3388	73.7952	13.9728	16.6934		Sinapic acid	2978.09	794.056	437.278	82.9314	32.4501	13.9931
RP_245	100.076	7.5	1082.65	17524.3	23250.1	1493.11	18645.3	1932.94	17353.5	20552.1	418.115	557.162	736.568	642.28		Betain	10837.5	5636.64	14620.9	4280.05	588.531	67.5953
RP_131	154.05	9.75	3687.06	5557.53	3200.97	4954.56	228.811	84.9381	97.8578	55.1361	0	9.53591	0	8.92499		3-Hydroxyanthranilic acid	4350.03	546.457	116.686	38.4306	4.61523	2.66752
LN_11	443.294	3.75	5346.67	804.623	8757.72	6887.37	3911.91	749.374	4684.11	3826.81	11.1486	2.89477	4.2477	2.49907		Vitamin K2	5449.1	1697.97	3293.05	869.542	5.19753	2.01869
LP_49	473.34	4.52	18174.8	17639.5	14051.5	11598	13171.3	16368.3	13385	14308.6	30.9871	30.6865	5.93671	18.1098		Vitamin K1	15366	1554.12	14308.3	729.679	21.43	5.97276
RP_95	174.113	8.82	1992.88	2052.37	9865.89	753.72	400.46	385.502	725.02	343.486	149.925	120.133	54.2396	38.8728		Panthothenic acid	3666.22	2088.12	463.617	87.9649	90.7927	26.4407
HP_81	198.053	9.49	18235.2	15109.2	173.845	12698.8	27.6472	20.0515	29.1928	6.58149	0	0	8.34096	0		Indoleacetic acid	11554.2	3959.12	20.8683	5.16423	2.08524	2.08524
RP_267	135.044	9.86	1458.37	2823.51	2923.85	3138.55	888.838	1416.94	3222.86	1132.88	115.245	143.667	163.363	102.809		hydroxy phenylpyruvic acid	2586.07	381.598	1665.38	530.255	131.271	13.6946
HN_72	333.06	10.11	16426.1	23365.8	14811.6	20316.9	266.61	101.135	366.019	173.522	4.51868	6.85965	4.97015	15.891		Fustin	18730.1	1929.4	226.821	57.4436	8.05987	2.65916
HN_204	214.049	6.25	3456.65	4813.64	1400.59	8172.32	91.6671	52.9959	205.623	60.4031	3.59175	15.0868	4.74703	3.22074		Glycerylphosphorylethanolamine	4460.8	1422.24	102.672	35.3251	6.66159	2.82715
HP_49	287.055	7.04	6289.91	6009.44	431.512	4200.52	63935.8	52269.1	85953.8	48583.4	20589.6	14901.2	13526.9	18475.4		Luteolin/Kaempferol	4232.85	1349.04	62685.5	8417.98	16873.3	1619.3
LN_33	255.233	6.26	152934	200046	226680	186280	169016	375009	369986	296217	147826	122234	80282.3	202157		Palmitic acid	191485	15343.9	302557	48018.5	138125	25482.8
LN_35	281.248	6.49	20040.2	21698.6	27175	28623.8	23163	70955.2	77937.6	71406.8	14893.8	11441.2	17481.7	21390		Oleic acid	24384.4	2078.57	60865.7	12668.4	16301.7	2099.4
LN_25	277.217	5.04	199029	304115	123116	190045	132832	411836		293760	100159	55248.7	58886.1	133800		Linolenic acid	204076	37399.5	279476	80857.5	87023.4	18623.3
LN_30	279.233	5.71	99505.7	98901.8	38669.1	44978.3	53810.1	135921	109113	97639.8	20073.2	27617	16941.9	26668.2		Linoleic acid	70513.7	16614.6	99121	17101.1	22825.1	2580.66
LN_50	283.264	7.42	43692	42278.4	78013.5	86280.8	66395.6	151663	74434.6	65967.3	45368.1	45296.7	37076.9	83078		Stearic acid	62566.2	11434	89615.1	20774.1	52704.9	10309.7
RP_375	449.108	8.83	383.924	406.37	192.285	270.546	10613.6	11970.5	16575.3	9100.94	2367.98	2161.11	362.46	2631.7		Quercitrin	313.281	50.1018	12065.1	1613.59	1880.81	515.196
RP_42	159.065	8.86	17647.5	19918.7	12622.8	15689.1	4515.44	4061.27	6591.16	3295.57	646.2	364.217	272.034	611.149		Isopropylmaleate	16469.5	1546.26	4615.86	704.901	473.4	91.8803
RP_82	143.034	8.4	6398.88	8712.05	5054.93	6802.1	219.204	126.031	74.1656	61.3052	3.16475	7.28429	4.51434	7.6809		Fumarylpyruvate	6741.99	755.46	120.176	35.851	5.66107	1.09015
LP_65	282.279	5.6	6766.84	7083.45	6537.36	5023.06	4777.21	4283.07	4015.97	6102.15	115.626	2462.02	118.289	165.875		3-Dehydrosphinganine	6352.68	457.123	4794.6	463.492	715.452	582.303
HN_138	365.05	9.82	621.693	8779.34	210.745	1625.28	4.13655	2.8701	8.8842	3.24283	0	0	0	0		Phosphoribosyl formamidocarboxamide	2809.26	2012.08	4.78342	1.39251	0	0
RN_18	289.068	3.26	12151.2	8924.12	7153.55	12668.2	4037.61	3351.67	1563.01	1923.64	159.816	203.77	123.797	230.092		Galactosylglycerol	10224.3	1316.75	2718.98	585.086	179.369	23.521
RP_370	465.103	8.68	144.955	286.078	73.0674	122.222	2407.48	2686.58	4196.62	2547.51	328.874	166.868	251.939	463.37		Quercitin 3-glucoside	156.581	45.6981	2959.55	416.274	302.763	62.9332
RP_205	291.195	13.5	3496.99	4695.33	5968.13	4996.16	3573.38	2228.99	8604.76	5995.69	114.545	260.57	186.007	261.922		Pheophytin a	4789.15	509.192	5100.7	1404.13	205.761	35.2
RP_120	163.133	9.65	90328.5	89084.7	111800	83868.7	77173	170816	121753	174680	1696.22	594.696	786.808	2276.78		Caprylic acid	93770.4	6170.53	136105	23043.2	1338.63	394.33
HN_28	609.148	7.05	14151.3	2025.55	3571.58	1317.11	152371	104174	165290	95706.2	35326.9	20448.6	21057.2	32511.1		Quercetin 3-O-rhamnoside 7-O-glucoside	5266.38	2998.8	129385	17290.1	27336	3845.94
RN_261	734.294	9.62	3126.2	1016.28	1309.63	3413.44	173.648	3398.74	1370.43	1490.31	2.48295e+06	1.05286e+06	1.07751e+06	2.11423e+06		N1,N5-Tri-di(hydroxyferuloyl)-N10-sinapoyl-spermidine	2216.39	613.947	1608.28	666.733	1.68189e+06	363955
RN_255	720.279	9.31	433.212	236.173	53.7242	291.166	146.384	1576.88	1784.29	1388.44	288530	111636	115194	263822		N1,N5,N10-Tri-(hydroxyferuloyl)-spermidine	253.569	78.4887	1224	368.188	194796	47260.5
RN_193	215.033	2.48	429.365	1237.07	252.529	754.447	37364.5	22448.7	24511.4	25889.9	13054.1	3643.31	2059.17	6419.26		2-C-Methyl-D-erythritol 4-phosphate	668.352	216.193	27553.6	3345.86	6293.97	2426.85
RN_62	163.04	9.43	147459	325907	363439	267734	12473.5	25832.9	29755.6	38519.1	13649.8	4249.18	4253.15	15184.5		Phenylpyruvic acid	276135	47194.1	26645.3	5417.27	9334.16	2951.34
RP_102	157.05	9.49	6218.56	8051.77	7650.66	6991.36	425.264	1526.94	1358.5	628.129	166.052	466.078	292.569	607.792		Shikimic acid	7228.09	401.27	984.707	269.854	383.123	96.901
HP_390	258.11	9.21	48784.5	583365	36831.1	195441	5192.19	5598.14	34701.7	10184.5	2770.74	4134.69	3555.48	1886.21		Glycerophosphocholine	216105	127620	13919.1	7019.39	3086.78	488.113
LP_211	612.556	11.14	2335	1675.81	1353.52	1556.85	569.147	2693.23	2237.35	2383.81	1276.07	1924.77	811.187	2161.17		DG 34:1	1730.3	212.266	1970.88	476.809	1543.3	307.501
LP_197	610.54	10.83	21792	24511.1	17933.8	18559.9	16498.8	34205.8	35424	35475.3	11817.5	17781.9	2480.71	8761.32		DG 34:2	20699.2	1526.12	30401	4643.33	10210.4	3185.37
LP_177	608.525	10.51	205150	157833	120466	133993	126521	222351	189263	205162	57919.5	111397	71412.5	150075		DG 34:3	154361	18608.5	185824	20890.2	97701	20825.3
LP_128	602.478	9.18	3901.42	2624.25	1760.39	1212.62	2937.11	3747.65	2933.18	5633.3	681.63	1157.46	811.341	1726.62		DG 34:6	2374.67	586.015	3812.81	636.332	1094.26	233.485
LP_251	642.603	11.79	997.85	675.695	624.236	937.847	97.7836	801.238	653.939	743.659	31.63	191.068	22.9681	233.097		DG 36:0	808.907	93.1728	574.155	161.656	119.691	54.0568
LP_194	636.556	10.86	2637.88	2940.41	2149.63	2222.74	762.331	4289.44	4200.75	4159.82	1364.8	2018.9	234.775	2081.59		DG 36:3	2487.67	185.292	3353.09	864.008	1425.02	428.573
LP_186	634.54	10.54	17560.9	5333.18	9913.32	10478.6	1635.5	13373.9	12693	13289.4	1053.45	7578.01	3722.43	8568.78		DG 36:4	10821.5	2524.6	10248	2874.81	5230.67	1741.1
LP_167	632.525	10.17	61501.1	49071.9	33275.5	44187.8	25779.3	44851.7	34128.3	35554.1	8792.36	22133.5	10029.1	26015.5		DG 36:5	47009.1	5851.25	35078.3	3906.39	16742.6	4313.99
LP_150	630.509	9.74	44783.3	11712.6	34910.5	43655.7	63738.3	65992.6	88870.6	74640.9	17735.8	37027.2	21695.4	34964.5		DG 36:6	33765.5	7674.91	73310.6	5694.06	27855.7	4787.25
LP_231	668.619	11.33	703.396	625.702	61.6916	301.653	50.1494	1055.32	1030.24	1084.72	236.226	83.4305	34.999	427.758		DG 38:1	423.111	148.599	805.109	251.899	195.603	88.4695
LP_326	696.65	12	87.4014	496.532	267.267	38.3151	210.495	518.733	186.854	216.536	29.7346	64.002	177.275	501.894		DG 40:1	222.379	103.792	283.155	78.787	193.226	107.61
LP_233	694.634	11.43	1810.34	1438.53	83.868	786.639	1038.07	3142.91	2753.25	3025.91	631.683	841.149	366.197	954.333		DG 40:2	1029.84	379.717	2490.04	490.825	698.341	129.322
			363261	258939	222799	257932	239838	397023	374374	381369	101570	202198	111799	236472		Total DAG	275733	30361.7	348151	36413.4	163010	33328.9
LP_42	496.34	4.1	136246	170093	56062.8	43780.9	22881.7	35557.5	33188.2	25591.8	3216.64	3611.83	2775.56	9546.12		LPC 16:0	101546	30697.8	29304.8	3016.9	4787.54	1595.36
LP_52	524.371	4.95	3987.87	4659.15	791.317	868.012	722.56	982.94	893.222	1130.74	50.7696	120.639	13.0505	164.704		LPC 18:0	2576.59	1017.97	932.366	85.3727	87.2908	34.0959
LP_47	522.355	4.28	12410.7	11198.5	4296.14	3147.59	107.584	1641.18	1736.63	2282.27	192.185	304.607	21.3897	54.7475		LPC 18:1	7763.23	2358.05	1441.92	466.654	143.232	65.2644
LP_18	518.324	3.32	18499.5	20257.9	5105.95	834.313	1674.24	5098.49	2558.77	4450.45	339.016	592.554	339.101	1676.68		LPC 18:3	11174.4	4829.69	3445.48	799.269	736.837	318.926
LP_89	550.387	6.64	2227.06	3057.3	475.223	486.579	279.467	998.89	1019.85	704.278	14.5246	55.1788	37.4132	43.4589		LPC 20:1	1561.54	646.52	750.621	172.785	37.6439	8.54323
			173371	209266	66731.4	49117.4	25665.5	44279	39396.6	34159.5	3813.13	4684.81	3186.52	11485.7		Total LPC	124621	39362.9	35875.2	3981.27	5792.54	1922.42
LP_43	454.293	4.13	70619.3	74143.9	33748.6	22709.5	8655.43	18494.6	21726.3	16697.2	1806.67	2118.86	1720.36	4918.92		LPE 16:0	50305.3	12963.4	16393.4	2781.24	2641.2	764.047
LP_51	482.324	4.96	2129.24	2052.75	114.189	477.613	233.062	536.176	547.342	598.853	22.659	8.40573	6.76026	21.4857		LPE 18:0	1193.45	523.714	478.858	83.0612	14.8277	4.20302
LP_46	480.309	4.31	8513.25	2527.61	2930.78	2609.18	237.065	1232.61	1143.89	1690.82	33.5036	35.1863	42.2907	319.652		LPE 18:1	4145.21	1458.61	1076.1	304.268	107.658	70.6901
LP_16	476.277	3.42	11609	9802.94	827.681	2786.92	593.015	1616.14	847.617	1655.81	28.9869	81.9747	26.6028	522.3		LPE 18:3	6256.64	2625.78	1178.14	269.51	164.966	119.795
			92870.8	88527.2	37621.2	28583.2	9718.57	21879.5	24265.2	20642.7	1891.82	2244.42	1796.02	5782.35		Total LPE	61900.6	16752.3	19126.5	3224.81	2928.65	956.106
LP_179	732.554	10.58	6433.4	5498.07	6885.82	4856.11	45.5038	88.1359	51.6828	284.812	9.1752	48.9561	9.3305	123.571		PC 32:1	5918.35	457.008	117.533	56.547	47.7581	26.9479
LP_123	728.523	9.03	21677.2	26242.3	27189.2	20178.1	687.691	756.054	536.627	9322.11	215.784	1656.71	740.241	3511.63		PC 32:3	23821.7	1709.62	2825.62	2165.98	1531.09	724.211
LP_110	726.506	7.94	15715.8	9131.6	7023.16	7514.66	2512.1	5089.92	2974.27	3609.78	16.4142	20.5001	7.89454	81.6265		PC 32:4	9846.31	2007.67	3546.52	561.514	31.6088	16.878
LP_282	724.491	7.34	7046.12	23005.5	20624.2	32597.2	4452.51	9716.2	4663.69	8230.7	42.7653	59.3375	36.4433	73.7038		PC 32:5	20818.3	5269.7	6765.77	1310.88	53.0625	8.4047
LP_146	756.554	9.79	774181	745800	775671	566546	18990.4	65854.2	33569.8	77158.9	6098.38	17274.8	2588.64	26580.3		PC 34:3	715549	50140.9	48893.3	13588	13135.5	5466.97
LP_158	782.569	10.01	76438.5	76264.7	10981.1	56969.6	1347.29	22254.6	911.34	1578.59	181.13	937.134	2536.78	15167		PC 36:4	55163.5	15419.8	6522.95	5245.7	4705.52	3521.57
LP_127	780.554	9.22	192896	180692	203811	155237	13032.1	25915.8	14564	38671.2	4213.08	10268.2	4685.51	27340.8		PC 36:5	183159	10436.4	23045.8	5948.44	11626.9	5415.41
LP_115	778.538	8.44	292904	370753	339885	257092	38731.8	114728	78624	140049	9887.25	33042	11142.4	80679		PC 36:6	315158	25114.9	93033.1	22055.6	33687.7	16541.2
			1.38729e+06	1.43739e+06	1.39207e+06	1.10099e+06	79799.4	244403	135895	278905	20664	63307.6	21747.2	153558		Total PC	1.32943e+06	76980	184751	46390.5	64819.1	31200.5
LP_193	718.538	10.84	3080.4	2554.23	2796.07	2401	29.1363	1050.84	755.337	235.415	17.8744	50.2938	13.3736	442.993		PE 34:1	2707.92	148.416	517.681	234.358	131.134	104.278
LP_170	716.522	10.23	73968.6	26868.1	71386.8	66399.9	9200.6	19230.9	17580.5	19584	458.738	984.521	2377.76	12212.7		PE 34:2	59655.9	11041.5	16399	2438.86	4008.42	2764.55
LP_149	714.507	9.67	117100	18455.8	100565	89840.2	25849.9	41534.6	35903	46895.5	6603.71	17216.2	6012.65	32841		PE 34:3	81490.4	21746.7	37545.7	4498.34	15668.4	6276.24
LP_142	742.538	9.67	13302.9	11741.5	14128.6	10735.6	292.913	448.625	186.827	3189.09	46.4781	218.148	114.551	223.414		PE 36:3	12477.2	762.858	1029.36	721.913	150.648	42.8227
LP_152	740.523	9.73	11841.9	9350.65	11557.3	9726.5	2139.13	2960.6	3060	1172.38	116.196	1203.12	516.263	2256.81		PE 36:4	10619.1	631.205	2333.03	438.466	1023.1	468.492
LP_292	738.507	9.07	9019.35	25944.3	29206.1	26106.4	1694.78	1059.88	2968.78	2351.69	342.829	2381.34	818.655	3440.84		PE 36:5	22569	4578.47	2018.78	412.088	1745.92	713.268
LP_117	736.491	7.39	23089.4	27118.9	29518	30015.5	3359.21	3132.7	2361.13	5356.58	522.494	1628.1	1645.92	2446.81		PE 36:6	27435.4	1580.66	3552.4	638.203	1560.83	395.272
LP_172	770.569	10.61	5992.55	5136.37	7202.88	5346.29	15.867	62.3292	110.325	1416.41	8.01885	18.4017	11.0567	1130.36		PE 38:3	5919.53	464.961	401.233	338.942	291.958	279.474
			257395	127170	266361	240571	42581.5	69480.5	62925.9	80201	8116.34	23700.1	11510.2	54994.8		Total PE	222874	32346.2	63797.2	7917.54	24580.4	10675.9
LP_336	848.77	10.69	0	0	7937.34	1054.68	1856.17	9343.82	704.128	4826.24	5418.37	223.646	3175.71	223.811		TG 50:2	2248.01	1912.67	4182.59	1927.1	2260.38	1261.83
LP_321	846.754	11.55	6.03307	31387.9	45818.8	31153.4	43021.9	17075.8	27023.9	27222.1	8838.06	18702.7	15006.4	6558.72		TG 50:3	27091.5	9657.86	28585.9	5363.32	12276.5	2787.84
LP_308	844.738	11.13	3.73268	3634.44	4786.65	3762.61	4758.92	1829.23	2534.26	2685.65	129.427	1500.57	1136.15	215.72		TG 50:4	3046.86	1046.62	2952.02	630.543	745.467	339.478
LP_264	840.708	11.93	8015.37	9322.88	9022.73	7888.9	4955.44	8197.48	2764.02	2747.24	331.021	895.84	2621.91	6212.09		TG 50:6	8562.47	358.593	4666.05	1286.28	2515.21	1325.12
LP_322	872.77	11.71	0.840326	11366.8	17092.7	11207.6	15440.1	6342.82	10407.4	10229.9	2879.83	6830.93	5541.17	2334.93		TG 52:4	9916.98	3577.57	10605.1	1864.67	4396.72	1071.88
LP_309	870.754	11.15	4.11736	45466.4	56774.8	42154	56042.7	22128.8	34909.6	38032.2	10287.3	22532.6	17024	10518.5		TG 52:5	36099.8	12432.3	37778.3	6992.79	15090.6	2931.12
LP_265	866.723	11.92	4565.59	5481.49	5222.26	4544.36	2534.61	4054.38	1268.85	1275.42	151.723	383.457	1244.66	2779.09		TG 52:7	4953.42	236.091	2283.31	661.113	1139.73	594.883
LP_244	864.708	11.6	2401.57	2629.82	2251.87	1722.49	1435.98	2739.64	321.659	2311.3	907.715	1272.6	515.257	1455.88		TG 52:8	2251.44	192.678	1702.14	534.17	1037.86	208.146
LP_224	862.692	11.32	12189	11908.2	9459.69	9633.94	5691.36	11072.6	8824.86	10099.6	2830.07	4372.33	1588.86	4539.99		TG 52:9	10797.7	725.339	8922.11	1171.12	3332.81	697.137
LP_371	902.816	11.82	2.89581	1.50506	99.4943	142.06	617.321	557.419	32.7321	40.0395	462.441	11.3486	509.115	366.521		TG 54:3	61.4889	35.3169	311.878	159.532	337.356	112.649
LP_323	898.785	11.74	1.26959	1393.42	2179.48	1453.52	1980.13	839.466	1360.67	1309.38	371.164	951.271	682.022	339.442		TG 54:5	1256.92	455.07	1372.41	234.071	585.975	144.219
LP_310	896.769	11.17	5.92839	8392.34	10781.9	597.808	11241.4	4025.51	5807.06	6261.15	1680.55	3629.89	2692.05	1633.11		TG 54:6	4944.49	2727.11	6833.78	1546.38	2408.9	474.634
LP_261	892.739	11.87	25013.5	31143.7	26723	23429.2	15675.8	28170.4	24606.6	27024.2	9236.1	15687.6	8586.07	19913.4		TG 54:8	26577.3	1664.07	23869.3	2830.35	13355.8	2710.49
LP_243	890.723	11.56	60248.1	69196.1	57492.4	46937.7	35652.8	66367.8	56729.4	56082.5	24770.1	30324.2	13832	33339.8		TG 54:9	58468.6	4584.03	53708.1	6461.61	25566.5	4295.27
LP_320	924.801	11.71	71.9822	974.105	1545.24	981.81	1473.87	573.114	899.946	846.588	36.2365	106.627	474.757	185.466		TG 56:6	893.284	304.679	948.379	189.225	200.771	96.2796
			112530	232299	257188	186664	202379	183318	178195	190994	68330.1	107426	74630.2	90616.5		Total TAG	197170	31768.1	188721	5257.37	85250.6	8754.13
LN_61	693.451	8.3	11092	3291.19	49.6629	278.931	39.3111	474.594	7327.34	4736.82	44.0086	45.034	15.236	331.249		PA 36:5	3677.94	2579.33	3144.52	1751.24	108.882	74.4434
LN_51	691.435	7.53	31163.1	1497.17	2001.39	10456.9	42.1672	17899.7	1736.9	15807.8	162.59	123.542	66.6162	618.053		PA 36:6	11279.6	6939.1	8871.64	4641.12	242.7	126.66
LN_58	723.499	8.03	4206.31	3186.34	2365.99	2579.91	1055.25	1107.3	1861.54	966.996	7.68207	3.55238	1.63656	4.85002		PA 38:4	3084.64	412.279	1247.77	206.629	4.43026	1.26905
			46461.4	7974.7	4417.04	13315.7	1136.73	19481.6	10925.8	21511.6	214.281	172.128	83.4887	954.152		Total PA	18042.2	9647.93	13263.9	4647.76	356.012	201.234
LN_73	745.503	8.69	2532.01	1474.5	2109	1737.28	39.6319	1307.53	190.643	1309.17	19.6343	242.005	21.9858	425.308		PG 34:2	1963.2	229.977	711.746	345.828	177.233	97.7564
LN_60	743.488	8.11	15964.6	12159.1	9399.71	10018	1408.06	7395.37	6340.57	6759.46	919.78	1079.62	590.322	2493.93		PG 34:3	11885.4	1482.69	5475.87	1373.16	1270.91	420.204
LN_45	765.472	6.97	4050.89	5734.53	1961.94	1646.9	539.72	3166.16	1696.36	1852.25	293.643	300.317	255.081	536.078		PG 36:6	3348.57	957.623	1813.62	537.543	346.28	64.0467
			22547.5	19368.1	13470.6	13402.2	1987.41	11869.1	8227.58	9920.89	1233.06	1621.95	867.389	3455.32		Total PG	17197.1	2266.2	8001.24	2138.19	1794.43	574.662
LN_65	833.52	8.41	9869.45	5445.87	5079.02	3459.26	738.073	3090.29	3583.56	4482.65	89.8885	543.275	75.5919	1742.02		PI 34:2	5963.4	1371.67	2973.64	798.983	612.693	391.79
LN_53	831.504	7.78	111066	44756	47763.4	53481.5	5046.62	30169	41097	27530.4	3118.51	3982.17	2107.06	7704.66		PI 34:3	64266.8	15704.5	25960.7	7564.6	4228.1	1220.55
LN_44	861.55	7	248.576	54.6905	1.73671	9.61942	457.607	3946.43	2037.15	2040.81	2.78387	2.38977	2.46322	2.08194		PI 36:2	78.6557	57.8286	2120.5	713.706	2.4297	0.144074
LN_72	859.535	8.6	1366.99	87.7648	734.228	622.213	8.85079	327.455	315.397	376.542	11.0739	8.74144	5.16861	18.6205		PI 36:3	702.798	262.503	257.061	83.7867	10.9011	2.84523
LN_56	857.519	7.92	2973.15	1670.04	1500.74	1172.98	99.846	564.103	1004.63	626.361	4.67418	13.9949	11.2396	16.2529		PI 36:4	1829.23	395.017	573.734	185.54	11.5404	2.50779
LN_47	855.504	7.27	3831.16	3573.67	652.922	2847.23	164.672	855.086	1244.64	257.354	23.0138	28.2847	9.98737	26.1399		PI 36:5	2726.25	721.819	630.439	255.578	21.8564	4.10167
LN_37	853.488	6.66	14122.9	6389.83	8318.6	8878.39	445.98	3288.09	393.641	2771.19	84.5134	257.062	28.5543	724.84		PI 36:6	9427.44	1653.43	1724.73	760.821	273.742	158.033
			143479	61977.8	64050.6	70471.2	6961.65	42240.4	49676	38085.3	3334.46	4835.92	2240.07	10234.6		Total PI	84994.6	19578.3	34240.8	9403.77	5161.27	1772.83
